# Supplementary material for: Expression, purification, and characterization of diacylated Lipo-YcjN from Escherichia coli
Source: J Biol Chem. 2024 Oct 1;300(11):107853. doi: 10.1016/j.jbc.2024.107853 (PMC11543891; doi:10.1016/j.jbc.2024.107853)
Supplement: Supplementary Data 1 [file mmc1.xlsx]

## Sheet: Sheet1
Name	Organism	Taxonomy ID	Description	Gene Name	NCBI IDs	Superkingdom	Kigngdom	Phylum	Class	Order	Family	Genus	Species	PDB	PFAM	UniRef90 Cluster IDs	UniRef90 Cluster Size	PTM	Node cluster number
S3B0Y4	Streptomyces albus._x000D_Streptomyces sp. HPH0547.	1203592_x000D_1888	Bicyclomycin resistance protein_x000D_Extracellular solute-binding protein	D8771_10520_x000D_G3260_005862_x000D_HMPREF1486_04037	GI:512667717_x000D_GI:512150466_x000D_EMBL-CDS:EPD92960.1_x000D_REFSEQ:WP_016470888.1	Bacteria	Terrabacteria group	Actinobacteria	Actinomycetia	Streptomycetales	Streptomycetaceae	Streptomyces	Streptomyces albus_x000D_Streptomyces sp. HPH0547	None	PF13416	S3B0Y4_x000D_A0A6C1C872_x000D_A0A8H1QSS2	3	Lipoprotein	1
S2YGR0	Streptomyces sp. HGB0020._x000D_Streptomyces sp. VMFN-G11Ma.	1078086_x000D_2135609	Bicyclomycin resistance protein_x000D_Carbohydrate ABC transporter substrate-binding protein (CUT1 family)	C7821_10884_x000D_HMPREF1211_02795	GI:512064244_x000D_GI:512493858_x000D_EMBL-CDS:EPD63668.1_x000D_REFSEQ:WP_016432749.1	Bacteria	Terrabacteria group	Actinobacteria	Actinomycetia	Streptomycetales	Streptomycetaceae	Streptomyces	Streptomyces sp. HGB0020_x000D_Streptomyces sp. VMFN-G11Ma	None	PF13416	S2YGR0_x000D_A0A2T5B1V2	2	Lipoprotein	1
I0HBE7	Actinoplanes missouriensis (strain ATCC 14538 / DSM 43046 / CBS 188.64 /JCM 3121 / NBRC 102363 / NCIMB 12654 / NRRL B-3342 / UNCC 431)	512565	Putative ABC transporter substrate-binding protein	AMIS_51140	GI:381373516_x000D_EMBL-CDS:BAL90334.1	Bacteria	Terrabacteria group	Actinobacteria	Actinomycetia	Micromonosporales	Micromonosporaceae	Actinoplanes	Actinoplanes missouriensis 431	None	PF01547	I0HBE7	1	Other	1
H0QGP3	Arthrobacter globiformis NBRC 12137.	1077972	Putative ABC transporter substrate-binding protein	ARGLB_008_00130	EMBL-CDS:GAB11994.1	Bacteria	Terrabacteria group	Actinobacteria	Actinomycetia	Micrococcales	Micrococcaceae	Arthrobacter	Arthrobacter globiformis NBRC 12137	None	PF01547	H0QGP3	1	Other	1
F3ZHG0	Streptomyces sp. CLI2509._x000D_Streptomyces sp. DfronAA-171._x000D_Streptomyces sp. SID11385._x000D_Streptomyces sp. SID4926._x000D_Streptomyces sp. SID4945._x000D_Streptomyces sp. SID8380._x000D_Streptomyces sp. SolWspMP-sol7th._x000D_Streptomyces sp. Tu6071._x000D_Streptomyces sp. TverLS-915.	1839763_x000D_1839776_x000D_1839777_x000D_1984801_x000D_2690275_x000D_2690285_x000D_2690360_x000D_2706031_x000D_355249	Bicyclomycin resistance protein_x000D_Carbohydrate ABC transporter substrate-binding protein_x000D_ CUT1 family_x000D_Extracellular solute-binding protein_x000D_Putative binding protein dependent transport lipoprotein	CAC01_06430_x000D_G3I42_31665_x000D_GA0115246_101874_x000D_GA0115251_109920_x000D_GA0115252_14236_x000D_GTW68_04385_x000D_GTY68_10915_x000D_GTY77_02390_x000D_STTU_1417	GI:332743765_x000D_GI:495096330_x000D_EMBL-CDS:EGJ74206.1_x000D_REFSEQ:WP_007821153.1	Bacteria	Terrabacteria group	Actinobacteria	Actinomycetia	Streptomycetales	Streptomycetaceae	Streptomyces	Streptomyces sp. CLI2509_x000D_Streptomyces sp. DfronAA-171_x000D_Streptomyces sp. SID11385_x000D_Streptomyces sp. SID4926_x000D_Streptomyces sp. SID4945_x000D_Streptomyces sp. SID8380_x000D_Streptomyces sp. SolWspMP-sol7th_x000D_Streptomyces sp. Tu6071_x000D_Streptomyces sp. TverLS-915	None	PF13416	F3ZHG0_x000D_A0A1C4J7S7_x000D_A0A1C4JNT6_x000D_A0A1C4RE04_x000D_A0A249LTT4_x000D_A0A6B2US61_x000D_A0A6G2N8D3_x000D_A0A6I5BPV4_x000D_A0A6I5G5K3	9	Lipoprotein	1
D2Q0T9	Kribbella flavida (strain DSM 17836 / JCM 10339 / NBRC 14399)	479435	Extracellular solute-binding protein family 1	Kfla_4873	GI:502686901_x000D_GI:283812050_x000D_EMBL-CDS:ADB33889.1_x000D_REFSEQ:WP_012922443.1	Bacteria	Terrabacteria group	Actinobacteria	Actinomycetia	Propionibacteriales	Kribbellaceae	Kribbella	Kribbella flavida DSM 17836	None	PF13416	D2Q0T9	1	Lipoprotein	1
A0A8T4HX45	Streptomyces sp. A73.	2824873	Extracellular solute-binding protein	KBZ21_22945	EMBL-CDS:MBQ1160917.1	Bacteria	Terrabacteria group	Actinobacteria	Actinomycetia	Streptomycetales	Streptomycetaceae	Streptomyces	Streptomyces sp. A73	None	PF13416	A0A8T4HX45	1	Lipoprotein	1
A0A8G0EF58	Pseudonocardia sp. DSM 110487.	2865833	Extracellular solute-binding protein	K1T35_44155	EMBL-CDS:QYN35247.1	Bacteria	Terrabacteria group	Actinobacteria	Actinomycetia	Pseudonocardiales	Pseudonocardiaceae	Pseudonocardia	Pseudonocardia sp. DSM 110487	None	PF13416	A0A8G0EF58	1	Lipoprotein	1
A0A852U252	Spinactinospora alkalitolerans.	687207	Multiple sugar transport system substrate-binding protein	HDA32_005418	EMBL-CDS:NYE50298.1	Bacteria	Terrabacteria group	Actinobacteria	Actinomycetia	Streptosporangiales	Nocardiopsaceae	Spinactinospora	Spinactinospora alkalitolerans	None	PF13416	A0A852U252	1	Lipoprotein	1
A0A849HKY1	Knoellia sp. DB2414S.	2730921	Extracellular solute-binding protein	HJG52_19000	EMBL-CDS:NNM48078.1	Bacteria	Terrabacteria group	Actinobacteria	Actinomycetia	Micrococcales	Intrasporangiaceae	Knoellia	Knoellia sp. DB2414S	None	PF01547	A0A849HKY1	1	Lipoprotein	1
A0A846RK47	Arthrobacter pigmenti.	271432	Multiple sugar transport system substrate-binding protein	BJ994_000108	EMBL-CDS:NJC21032.1	Bacteria	Terrabacteria group	Actinobacteria	Actinomycetia	Micrococcales	Micrococcaceae	Arthrobacter	Arthrobacter pigmenti	None	PF13416	A0A846RK47	1	Lipoprotein	1
A0A840PJG6	Thermocatellispora tengchongensis.	1073253	Multiple sugar transport system substrate-binding protein	HNP84_008799	EMBL-CDS:MBB5139036.1	Bacteria	Terrabacteria group	Actinobacteria	Actinomycetia	Streptosporangiales	Streptosporangiaceae	Thermocatellispora	Thermocatellispora tengchongensis	None	PF13416	A0A840PJG6	1	Lipoprotein	1
A0A7Y6M6Q5	Nonomuraea montanisoli._x000D_Nonomuraea rhodomycinica.	1712872_x000D_2741721	Extracellular solute-binding protein	HT134_14965_x000D_HTZ77_35505	EMBL-CDS:NUW36677.1	Bacteria	Terrabacteria group	Actinobacteria	Actinomycetia	Streptosporangiales	Streptosporangiaceae	Nonomuraea	Nonomuraea montanisoli_x000D_Nonomuraea rhodomycinica	None	PF01547	A0A7Y6M6Q5_x000D_A0A7Y6INB8	2	Lipoprotein	1
A0A7Y4MD09	Arthrobacter sp. 260.	2735314	Extracellular solute-binding protein	HMI57_03270	EMBL-CDS:NOJ58903.1	Bacteria	Terrabacteria group	Actinobacteria	Actinomycetia	Micrococcales	Micrococcaceae	Arthrobacter	Arthrobacter sp. 260	None	PF01547	A0A7Y4MD09	1	Lipoprotein	1
A0A7X0P4C4	Nonomuraea fuscirosea._x000D_Nonomuraea rubra.	1291556_x000D_46180	Carbohydrate ABC transporter substrate-binding protein (CUT1 family)_x000D_Multiple sugar transport system substrate-binding protein	B0I32_12026_x000D_HD593_009834	EMBL-CDS:MBB6555039.1	Bacteria	Terrabacteria group	Actinobacteria	Actinomycetia	Streptosporangiales	Streptosporangiaceae	Nonomuraea	Nonomuraea fuscirosea_x000D_Nonomuraea rubra	None	PF01547_x000D_PF13416	A0A7X0P4C4_x000D_A0A2T0MMY5	2	Lipoprotein	1
A0A7X0F2Y8	Nonomuraea muscovyensis.	1124761	Multiple sugar transport system substrate-binding protein	FHU36_007638	EMBL-CDS:MBB6351066.1	Bacteria	Terrabacteria group	Actinobacteria	Actinomycetia	Streptosporangiales	Streptosporangiaceae	Nonomuraea	Nonomuraea muscovyensis	None	PF13416	A0A7X0F2Y8	1	Lipoprotein	1
A0A7W9J6Q4	Kribbella italica._x000D_Kribbella sp. ALI-6-A.	1540520_x000D_1933817	Bicyclomycin resistance protein_x000D_Multiple sugar transport system substrate-binding protein	BWI15_03715_x000D_HDA39_003348	EMBL-CDS:MBB5836614.1	Bacteria	Terrabacteria group	Actinobacteria	Actinomycetia	Propionibacteriales	Kribbellaceae	Kribbella	Kribbella italica_x000D_Kribbella sp. ALI-6-A	None	PF13416	A0A7W9J6Q4_x000D_A0A1V2PP56	2	Lipoprotein	1
A0A7W9G616	Nonomuraea jabiensis._x000D_Nonomuraea zeae.	1642303_x000D_882448	Extracellular solute-binding protein_x000D_Multiple sugar transport system substrate-binding protein	ETD85_27200_x000D_HD596_004554	EMBL-CDS:MBB5777798.1	Bacteria	Terrabacteria group	Actinobacteria	Actinomycetia	Streptosporangiales	Streptosporangiaceae	Nonomuraea	Nonomuraea jabiensis_x000D_Nonomuraea zeae	None	PF13416	A0A7W9G616_x000D_A0A5S4GEY4	2	Lipoprotein	1
A0A7W8EHZ4	Nonomuraea endophytica.	714136	Multiple sugar transport system substrate-binding protein	HNR40_005504	EMBL-CDS:MBB5080018.1	Bacteria	Terrabacteria group	Actinobacteria	Actinomycetia	Streptosporangiales	Streptosporangiaceae	Nonomuraea	Nonomuraea endophytica	None	PF13416	A0A7W8EHZ4	1	Lipoprotein	1
A0A7W7W5W7	Lipingzhangella halophila.	1783352	Multiple sugar transport system substrate-binding protein	F4561_006100	EMBL-CDS:MBB4935206.1	Bacteria	Terrabacteria group	Actinobacteria	Actinomycetia	Streptosporangiales	Nocardiopsaceae	Lipingzhangella	Lipingzhangella halophila	None	PF13416	A0A7W7W5W7	1	Lipoprotein	1
A0A7W5V645	Nonomuraea dietziae.	65515	Multiple sugar transport system substrate-binding protein	FHR33_003845	EMBL-CDS:MBB3727985.1	Bacteria	Terrabacteria group	Actinobacteria	Actinomycetia	Streptosporangiales	Streptosporangiaceae	Nonomuraea	Nonomuraea dietziae	None	PF13416	A0A7W5V645	1	Lipoprotein	1
A0A7W1V2B5	Propionibacteriales bacterium.	2015801	Extracellular solute-binding protein	H0X54_01055	EMBL-CDS:MBA3989620.1	Bacteria	Terrabacteria group	Actinobacteria	Actinomycetia	Propionibacteriales	unclassified Propionibact	NA	Propionibacteriales bacterium	None	PF13416	A0A7W1V2B5	1	Lipoprotein	1
A0A7W0XRT3	Geodermatophilaceae bacterium.	1882271	Extracellular solute-binding protein	H0T85_00985	EMBL-CDS:MBA3523133.1	Bacteria	Terrabacteria group	Actinobacteria	Actinomycetia	Geodermatophilales	Geodermatophilaceae	unclassified Geodermatophilaceae	Geodermatophilaceae bacterium	None	PF01547	A0A7W0XRT3	1	Lipoprotein	1
A0A7W0K2L3	Nocardioidaceae bacterium.	1871072	Extracellular solute-binding protein	H0T14_00840	EMBL-CDS:MBA3264907.1	Bacteria	Terrabacteria group	Actinobacteria	Actinomycetia	Propionibacteriales	Nocardioidaceae	unclassified Nocardioidaceae	Nocardioidaceae bacterium	None	PF13416	A0A7W0K2L3	1	Lipoprotein	1
A0A7W0CKS1	Nonomuraea soli._x000D_Thermoactinospora sp.	1032476_x000D_2726067	Extracellular solute-binding protein_x000D_Multiple sugar transport system substrate-binding protein	HNR30_004322_x000D_HOV86_09390	EMBL-CDS:MBA2892968.1	Bacteria	Terrabacteria group	Actinobacteria	Actinomycetia	Streptosporangiales	Streptosporangiaceae	Nonomuraea_x000D_Thermoactinospora	Nonomuraea soli_x000D_Thermoactinospora sp.	None	PF13416	A0A7W0CKS1_x000D_A0A8J8KRK1	2	Lipoprotein	1
A0A7V9TTP1	Nocardioidaceae bacterium.	1871072	Extracellular solute-binding protein	H0U61_07090	EMBL-CDS:MBA2698524.1	Bacteria	Terrabacteria group	Actinobacteria	Actinomycetia	Propionibacteriales	Nocardioidaceae	unclassified Nocardioidaceae	Nocardioidaceae bacterium	None	PF13416	A0A7V9TTP1	1	Lipoprotein	1
A0A7V9LQ37	Nocardioidaceae bacterium.	1871072	Extracellular solute-binding protein	H0V13_05510	EMBL-CDS:MBA2550508.1	Bacteria	Terrabacteria group	Actinobacteria	Actinomycetia	Propionibacteriales	Nocardioidaceae	unclassified Nocardioidaceae	Nocardioidaceae bacterium	None	PF01547	A0A7V9LQ37	1	Lipoprotein	1
A0A7T1TDE9	Streptomyces bathyalis.	2710756	Extracellular solute-binding protein	G4Z16_24115	EMBL-CDS:QPP10948.1	Bacteria	Terrabacteria group	Actinobacteria	Actinomycetia	Streptomycetales	Streptomycetaceae	Streptomyces	Streptomyces bathyalis	None	PF13416	A0A7T1TDE9	1	Lipoprotein	1
A0A7M2TAM2	Streptomyces chromofuscus.	42881	Extracellular solute-binding protein	IPT68_01790	EMBL-CDS:QOV44778.1	Bacteria	Terrabacteria group	Actinobacteria	Actinomycetia	Streptomycetales	Streptomycetaceae	Streptomyces	Streptomyces chromofuscus	None	PF13416	A0A7M2TAM2	1	Lipoprotein	1
A0A7K3QQV0	Streptomyces bauhiniae._x000D_Streptomyces sp. SID1328._x000D_Streptomyces sp. SID2999._x000D_Streptomyces sp. SID4982.	2340725_x000D_2690250_x000D_2690258_x000D_2690291	Extracellular solute-binding protein	E5083_09465_x000D_G3I21_10870_x000D_GT028_19070_x000D_GT030_25105_x000D_GTW73_25335	EMBL-CDS:NEB92213.1	Bacteria	Terrabacteria group	Actinobacteria	Actinomycetia	Streptomycetales	Streptomycetaceae	Streptomyces	Streptomyces bauhiniae_x000D_Streptomyces sp. SID1328_x000D_Streptomyces sp. SID2999_x000D_Streptomyces sp. SID4982	None	PF13416	A0A7K3QQV0_x000D_A0A4Z1DAR2_x000D_A0A6G3AHZ0_x000D_A0A6I5D6W5_x000D_A0A7K2VQE5	5	Lipoprotein	1
A0A7K2JID1	Streptomyces sp. SID5910.	2690312	Extracellular solute-binding protein	GTW67_08065	EMBL-CDS:MYR41980.1	Bacteria	Terrabacteria group	Actinobacteria	Actinomycetia	Streptomycetales	Streptomycetaceae	Streptomyces	Streptomyces sp. SID5910	None	PF13416	A0A7K2JID1	1	Lipoprotein	1
A0A7K1VIB2	Rathayibacter sp. VKM Ac-2803.	2609256	Extracellular solute-binding protein	GRS96_01505	EMBL-CDS:MWV47947.1	Bacteria	Terrabacteria group	Actinobacteria	Actinomycetia	Micrococcales	Microbacteriaceae	Rathayibacter	Rathayibacter sp. VKM Ac-2803	None	PF13416	A0A7K1VIB2	1	Lipoprotein	1
A0A7J0C0P6	Streptomyces fulvorobeus.	284028	Bicyclomycin resistance protein_x000D_Multiple sugar transport system substrate-binding protein	HEB29_000336_x000D_Sfulv_03550	EMBL-CDS:GFM95544.1	Bacteria	Terrabacteria group	Actinobacteria	Actinomycetia	Streptomycetales	Streptomycetaceae	Streptomyces	Streptomyces fulvorobeus	None	PF13416	A0A7J0C0P6_x000D_A0A7Y9KUG3	2	Lipoprotein	1
A0A6N9YID8	Phytoactinopolyspora alkaliphila.	1783498	Extracellular solute-binding protein	G1H11_05090	EMBL-CDS:NED94680.1	Bacteria	Terrabacteria group	Actinobacteria	Actinomycetia	Jiangellales	Jiangellaceae	Phytoactinopolyspora	Phytoactinopolyspora alkaliphila	None	PF01547	A0A6N9YID8	1	Lipoprotein	1
A0A6N8G757	Streptomonospora sp. PA3.	2607326	Extracellular solute-binding protein	FZ103_11475	EMBL-CDS:MUL41788.1	Bacteria	Terrabacteria group	Actinobacteria	Actinomycetia	Streptosporangiales	Nocardiopsaceae	Streptomonospora	Streptomonospora sp. PA3	None	PF13416	A0A6N8G757	1	Lipoprotein	1
A0A6N7EHI2	Georgenia subflava.	1622177	Extracellular solute-binding protein	GB881_03435	EMBL-CDS:MPV36105.1	Bacteria	Terrabacteria group	Actinobacteria	Actinomycetia	Micrococcales	Bogoriellaceae	Georgenia	Georgenia subflava	None	PF01547	A0A6N7EHI2	1	Lipoprotein	1
A0A6J4LWX5	uncultured Nocardioidaceae bacterium.	253824	ABC-type sugar transport system_x000D_ periplasmic binding protein YcjN	AVDCRST_MAG34	EMBL-CDS:CAA9342148.1	Bacteria	Terrabacteria group	Actinobacteria	Actinomycetia	Propionibacteriales	Nocardioidaceae	environmental samples	uncultured Nocardioidaceae bacterium	None	PF01547	A0A6J4LWX5	1	Lipoprotein	1
A0A6J4H8Z4	uncultured Blastococcus sp.	217144	ABC-type sugar transport system_x000D_ periplasmic binding protein YcjN	AVDCRST_MAG52	EMBL-CDS:CAA9216495.1	Bacteria	Terrabacteria group	Actinobacteria	Actinomycetia	Geodermatophilales	Geodermatophilaceae	Blastococcus	uncultured Blastococcus sp.	None	PF01547	A0A6J4H8Z4	1	Lipoprotein	1
A0A6I7YSZ9	Streptomyces sp. me109.	1827853	Carbohydrate ABC transporter substrate-binding protein	EAO69_24185	EMBL-CDS:TXS70712.1	Bacteria	Terrabacteria group	Actinobacteria	Actinomycetia	Streptomycetales	Streptomycetaceae	Streptomyces	Streptomyces sp. me109	None	PF13416	A0A6I7YSZ9	1	Lipoprotein	1
A0A6I5WFV0	Micromonospora sp. WMMC415.	2675222	Extracellular solute-binding protein	GKC29_21400	EMBL-CDS:QGN49129.1	Bacteria	Terrabacteria group	Actinobacteria	Actinomycetia	Micromonosporales	Micromonosporaceae	Micromonospora	Micromonospora sp. WMMC415	None	PF13416	A0A6I5WFV0	1	Lipoprotein	1
A0A6G6WI39	Nocardioides anomalus.	2712223	Extracellular solute-binding protein	G5V58_20750	EMBL-CDS:QIG44882.1	Bacteria	Terrabacteria group	Actinobacteria	Actinomycetia	Propionibacteriales	Nocardioidaceae	Nocardioides	Nocardioides anomalus	None	PF13416	A0A6G6WI39	1	Lipoprotein	1
A0A6G4TYV3	Streptomyces coryli.	1128680	Extracellular solute-binding protein	G5C51_14935	EMBL-CDS:NGN65189.1	Bacteria	Terrabacteria group	Actinobacteria	Actinomycetia	Streptomycetales	Streptomycetaceae	Streptomyces	Streptomyces coryli	None	PF13416	A0A6G4TYV3	1	Lipoprotein	1
A0A6G2B9N6	Streptomyces taklimakanensis.	2569853	Extracellular solute-binding protein	F0L17_07445	EMBL-CDS:MTE18968.1	Bacteria	Terrabacteria group	Actinobacteria	Actinomycetia	Streptomycetales	Streptomycetaceae	Streptomyces	Streptomyces taklimakanensis	None	PF13416	A0A6G2B9N6	1	Lipoprotein	1
A0A6D1IDU6	Microbacterium lushaniae._x000D_Microbacterium sp. dk485._x000D_Microbacterium wangchenii.	2541726_x000D_2560021_x000D_2614639	Extracellular solute-binding protein	E4K62_13055_x000D_E4V99_17315_x000D_F6J85_12420	EMBL-CDS:QBR89522.1	Bacteria	Terrabacteria group	Actinobacteria	Actinomycetia	Micrococcales	Microbacteriaceae	Microbacterium	Microbacterium lushaniae_x000D_Microbacterium sp. dk485_x000D_Microbacterium wangchenii	None	PF01547_x000D_PF13416	A0A6D1IDU6_x000D_A0A4Y9PL07_x000D_A0A5J6L5K1	3	Lipoprotein	1
A0A6C0PW58	Streptomyces sp. IB2014 016-6._x000D_Streptomyces sp. S4.7.	2517818_x000D_2705439	Bacterial extracellular solute-binding protein_x000D_Extracellular solute-binding protein	EW053_20815_x000D_SSPS47_01535	EMBL-CDS:QHY93806.1	Bacteria	Terrabacteria group	Actinobacteria	Actinomycetia	Streptomycetales	Streptomycetaceae	Streptomyces	Streptomyces sp. IB2014 016-6_x000D_Streptomyces sp. S4.7	None	PF13416	A0A6C0PW58_x000D_A0A5C8QCY0	2	Lipoprotein	1
A0A6B3F567	Streptomyces sp. SID11233.	2706029	Extracellular solute-binding protein	G3I76_50780	EMBL-CDS:NED88349.1	Bacteria	Terrabacteria group	Actinobacteria	Actinomycetia	Streptomycetales	Streptomycetaceae	Streptomyces	Streptomyces sp. SID11233	None	PF13416	A0A6B3F567	1	Lipoprotein	1
A0A5Q0L6E4	Streptomyces fagopyri._x000D_Streptomyces sp. RPA4-2.	2662397_x000D_2721244	Extracellular solute-binding protein	GFH48_02395_x000D_HEP85_41510	EMBL-CDS:QFZ72259.1	Bacteria	Terrabacteria group	Actinobacteria	Actinomycetia	Streptomycetales	Streptomycetaceae	Streptomyces	Streptomyces fagopyri_x000D_Streptomyces sp. RPA4-2	None	PF13416	A0A5Q0L6E4_x000D_A0A6H1KTJ2	2	Lipoprotein	1
A0A5C8K296	Nonomuraea sp. C10.	2600577	Extracellular solute-binding protein	FR742_29520	EMBL-CDS:TXK43163.1	Bacteria	Terrabacteria group	Actinobacteria	Actinomycetia	Streptosporangiales	Streptosporangiaceae	Nonomuraea	Nonomuraea sp. C10	None	PF13416	A0A5C8K296	1	Lipoprotein	1
A0A5B8C1P7	Georgenia yuyongxinii.	2589797	Extracellular solute-binding protein	FE374_01220_x000D_FJ693_02130	EMBL-CDS:QDC23431.1	Bacteria	Terrabacteria group	Actinobacteria	Actinomycetia	Micrococcales	Bogoriellaceae	Georgenia	Georgenia yuyongxinii	None	PF01547	A0A5B8C1P7_x000D_A0A552WX15	2	Lipoprotein	1
A0A561STI5	Pseudonocardia hierapolitana.	1128676	Multiple sugar transport system substrate-binding protein	FHX44_114070	EMBL-CDS:TWF78151.1	Bacteria	Terrabacteria group	Actinobacteria	Actinomycetia	Pseudonocardiales	Pseudonocardiaceae	Pseudonocardia	Pseudonocardia hierapolitana	None	PF13416	A0A561STI5	1	Lipoprotein	1
A0A554W2I3	Arthrobacter sp. KBS0703.	1955698	Extracellular solute-binding protein	B1A87_000610	EMBL-CDS:TSE17814.1	Bacteria	Terrabacteria group	Actinobacteria	Actinomycetia	Micrococcales	Micrococcaceae	Arthrobacter	Arthrobacter sp. KBS0703	None	PF13416	A0A554W2I3	1	Lipoprotein	1
A0A545AQC0	Cryptosporangium phraense.	2593070	Extracellular solute-binding protein	FL583_17925	EMBL-CDS:TQS43519.1	Bacteria	Terrabacteria group	Actinobacteria	Actinomycetia	Cryptosporangiales	Cryptosporangiaceae	Cryptosporangium	Cryptosporangium phraense	None	PF01547	A0A545AQC0	1	Lipoprotein	1
A0A543IZ71	Thermopolyspora flexuosa.	103836	Carbohydrate ABC transporter substrate-binding protein (CUT1 family)	FHX40_2596	EMBL-CDS:TQM75874.1	Bacteria	Terrabacteria group	Actinobacteria	Actinomycetia	Streptosporangiales	Streptosporangiaceae	Thermopolyspora	Thermopolyspora flexuosa	None	PF13416	A0A543IZ71	1	Lipoprotein	1
A0A543FNI3	Pseudonocardia cypriaca.	882449	Multiple sugar transport system substrate-binding protein	FB388_6836	EMBL-CDS:TQM35403.1	Bacteria	Terrabacteria group	Actinobacteria	Actinomycetia	Pseudonocardiales	Pseudonocardiaceae	Pseudonocardia	Pseudonocardia cypriaca	None	PF01547	A0A543FNI3	1	Lipoprotein	1
A0A543E1W0	Pseudonocardia kunmingensis._x000D_Pseudonocardia sp. MH-G8.	1854588_x000D_630975	Bicyclomycin resistance protein_x000D_Multiple sugar transport system substrate-binding protein	CFP66_19845_x000D_FB558_2350	EMBL-CDS:TQM15560.1	Bacteria	Terrabacteria group	Actinobacteria	Actinomycetia	Pseudonocardiales	Pseudonocardiaceae	Pseudonocardia	Pseudonocardia kunmingensis_x000D_Pseudonocardia sp. MH-G8	None	PF01547_x000D_PF13416	A0A543E1W0_x000D_A0A263DRZ7	2	Lipoprotein	1
A0A542MZN2	Microbacterium sp. SLBN-154.	2768458	Carbohydrate ABC transporter substrate-binding protein (CUT1 family)	FBY40_1260	EMBL-CDS:TQK18771.1	Bacteria	Terrabacteria group	Actinobacteria	Actinomycetia	Micrococcales	Microbacteriaceae	Microbacterium	Microbacterium sp. SLBN-154	None	PF13416	A0A542MZN2	1	Lipoprotein	1
A0A542ICJ1	Arthrobacter sp. SLBN-100.	2768450	Multiple sugar transport system substrate-binding protein	FBY31_4420	EMBL-CDS:TQJ62044.1	Bacteria	Terrabacteria group	Actinobacteria	Actinomycetia	Micrococcales	Micrococcaceae	Arthrobacter	Arthrobacter sp. SLBN-100	None	PF01547	A0A542ICJ1	1	Lipoprotein	1
A0A512DDC4	Cellulomonas aerilata.	515326	Bicyclomycin resistance protein	CAE01nite_19350	EMBL-CDS:GEO34210.1	Bacteria	Terrabacteria group	Actinobacteria	Actinomycetia	Micrococcales	Cellulomonadaceae	Cellulomonas	Cellulomonas aerilata	None	PF13416	A0A512DDC4	1	Lipoprotein	1
A0A4Y3VX35	Streptomyces dengpaensis._x000D_Streptomyces sp. HG99._x000D_Streptomyces spinoverrucosus.	1958787_x000D_2049881_x000D_284043	Bicyclomycin resistance protein	B1C81_38130_x000D_C4B68_38860_x000D_SSP24_79240	EMBL-CDS:GEC10269.1	Bacteria	Terrabacteria group	Actinobacteria	Actinomycetia	Streptomycetales	Streptomycetaceae	Streptomyces	Streptomyces dengpaensis_x000D_Streptomyces sp. HG99_x000D_Streptomyces spinoverrucosus	None	PF13416	A0A4Y3VX35_x000D_A0A2G5I6A7_x000D_A0A2L2MVZ2	3	Lipoprotein	1
A0A4S2R6W1	Streptomyces sp. RKND-216.	2562581	Extracellular solute-binding protein	E4198_19245	EMBL-CDS:THA26529.1	Bacteria	Terrabacteria group	Actinobacteria	Actinomycetia	Streptomycetales	Streptomycetaceae	Streptomyces	Streptomyces sp. RKND-216	None	PF13416	A0A4S2R6W1	1	Lipoprotein	1
A0A4R8D1J9	Kribbella sp. VKM Ac-2566.	2512218	Multiple sugar transport system substrate-binding protein	EV647_7260	EMBL-CDS:TDW83549.1	Bacteria	Terrabacteria group	Actinobacteria	Actinomycetia	Propionibacteriales	Kribbellaceae	Kribbella	Kribbella sp. VKM Ac-2566	None	PF13416	A0A4R8D1J9	1	Lipoprotein	1
A0A4R7SUA3	Kribbella sp. VKM Ac-2575.	2512212	Carbohydrate ABC transporter substrate-binding protein (CUT1 family)	EV138_7305	EMBL-CDS:TDU82415.1	Bacteria	Terrabacteria group	Actinobacteria	Actinomycetia	Propionibacteriales	Kribbellaceae	Kribbella	Kribbella sp. VKM Ac-2575	None	PF13416	A0A4R7SUA3	1	Lipoprotein	1
A0A4R6GA65	Microbacterium sp. BK668.	2512118	Carbohydrate ABC transporter substrate-binding protein (CUT1 family)	EV279_0287	EMBL-CDS:TDN90795.1	Bacteria	Terrabacteria group	Actinobacteria	Actinomycetia	Micrococcales	Microbacteriaceae	Microbacterium	Microbacterium sp. BK668	None	PF13416	A0A4R6GA65	1	Lipoprotein	1
A0A4R5CR74	Jiangella asiatica.	2530372	Extracellular solute-binding protein	E1269_22330	EMBL-CDS:TDE01987.1	Bacteria	Terrabacteria group	Actinobacteria	Actinomycetia	Jiangellales	Jiangellaceae	Jiangella	Jiangella asiatica	None	PF13416	A0A4R5CR74	1	Lipoprotein	1
A0A4R5A6R8	Jiangella aurantiaca.	2530373	Extracellular solute-binding protein	E1262_18615	EMBL-CDS:TDD67661.1	Bacteria	Terrabacteria group	Actinobacteria	Actinomycetia	Jiangellales	Jiangellaceae	Jiangella	Jiangella aurantiaca	None	PF13416	A0A4R5A6R8	1	Lipoprotein	1
A0A4R4S1Y3	Micromonospora carbonacea._x000D_Micromonospora sp. (strain ATCC 39149 / NRRL 15099 / SCC 1413)_x000D_Micromonospora sp. KC207.	219305_x000D_2530377_x000D_47853	Binding-protein-dependent transport syetem lipoprotein_x000D_Extracellular solute-binding protein	E1258_22905_x000D_HZU44_12690_x000D_MCAG_05357	EMBL-CDS:TDC56758.1	Bacteria	Terrabacteria group	Actinobacteria	Actinomycetia	Micromonosporales	Micromonosporaceae	Micromonospora	Micromonospora carbonacea_x000D_Micromonospora sp. ATCC 39149_x000D_Micromonospora sp. KC207	None	PF01547	A0A4R4S1Y3_x000D_A0A7D6CH52_x000D_C4RLB6	3	Lipoprotein	1
A0A4R4N5S4	Nonomuraea deserti._x000D_Nonomuraea diastatica._x000D_Nonomuraea longispora._x000D_Nonomuraea mesophila._x000D_Nonomuraea sp. KC401.	1848320_x000D_1848322_x000D_1848324_x000D_1848329_x000D_2530382	Carbohydrate ABC transporter substrate-binding protein_x000D_Extracellular solute-binding protein	E1267_23785_x000D_E1292_33875_x000D_E1294_30435_x000D_E1295_09360_x000D_FE391_25340	EMBL-CDS:TDC04148.1	Bacteria	Terrabacteria group	Actinobacteria	Actinomycetia	Streptosporangiales	Streptosporangiaceae	Nonomuraea	Nonomuraea deserti_x000D_Nonomuraea diastatica_x000D_Nonomuraea longispora_x000D_Nonomuraea mesophila_x000D_Nonomuraea sp. KC401	None	PF01547	A0A4R4N5S4_x000D_A0A4R4V8T5_x000D_A0A4R4WCQ4_x000D_A0A4R5FUC6_x000D_A0A5R8N1G1	5	Lipoprotein	1
A0A4Q8BB80	Micromonospora inositola._x000D_Micromonospora kangleipakensis._x000D_Micromonospora palomenae._x000D_Micromonospora purpureochromogenes._x000D_Micromonospora sp. 4G51.	1077942_x000D_1461247_x000D_2202420_x000D_47865_x000D_47872	Bicyclomycin resistance protein_x000D_Carbohydrate ABC transporter substrate-binding protein_x000D_ CUT1 family_x000D_Multiple sugar transport system substrate-binding protein	DKT69_03745_x000D_EV384_3584_x000D_FHX75_111668_x000D_GA0070613_5560_x000D_GA0074696_4008	EMBL-CDS:RZU75062.1	Bacteria	Terrabacteria group	Actinobacteria	Actinomycetia	Micromonosporales	Micromonosporaceae	Micromonospora	Micromonospora inositola_x000D_Micromonospora kangleipakensis_x000D_Micromonospora palomenae_x000D_Micromonospora purpureochromogenes_x000D_Micromonospora sp. 4G51	None	PF13416	A0A4Q8BB80_x000D_A0A1C4Z418_x000D_A0A1C5JVD5_x000D_A0A317DQ92_x000D_A0A561WXB3	5	Lipoprotein	1
A0A4Q7JA50	Amycolatopsis suaedae.	2510978	Carbohydrate ABC transporter substrate-binding protein	EWH70_11790	EMBL-CDS:RZQ63836.1	Bacteria	Terrabacteria group	Actinobacteria	Actinomycetia	Pseudonocardiales	Pseudonocardiaceae	Amycolatopsis	Amycolatopsis suaedae	None	PF13416	A0A4Q7JA50	1	Lipoprotein	1
A0A498AQI2	Micromonospora citrea._x000D_Micromonospora echinofusca._x000D_Micromonospora peucetia._x000D_Micromonospora sp. AMSO12t._x000D_Micromonospora sp. M71_S20.	2650410_x000D_47855_x000D_47858_x000D_47871_x000D_592872	Carbohydrate ABC transporter substrate-binding protein_x000D_ CUT1 family_x000D_Extracellular solute-binding protein_x000D_Multiple sugar transport system substrate-binding protein	DER29_3004_x000D_F6X68_14010_x000D_GA0070606_5993_x000D_GA0070608_5515_x000D_GA0070610_3194	EMBL-CDS:RLK25019.1	Bacteria	Terrabacteria group	Actinobacteria	Actinomycetia	Micromonosporales	Micromonosporaceae	Micromonospora	Micromonospora citrea_x000D_Micromonospora echinofusca_x000D_Micromonospora peucetia_x000D_Micromonospora sp. AMSO12t_x000D_Micromonospora sp. M71_S20	None	PF01547_x000D_PF13416	A0A498AQI2_x000D_A0A1C5GB04_x000D_A0A1C6W0Y6_x000D_A0A1C6W4C5_x000D_A0A7J5A7M4	5	Lipoprotein	1
A0A438MQW3	Nonomuraea polychroma._x000D_Nonomuraea turkmeniaca.	103838_x000D_46176	Carbohydrate ABC transporter substrate-binding protein_x000D_Multiple sugar transport system substrate-binding protein	EDD27_10746_x000D_ETD86_06015	EMBL-CDS:RVX47795.1	Bacteria	Terrabacteria group	Actinobacteria	Actinomycetia	Streptosporangiales	Streptosporangiaceae	Nonomuraea	Nonomuraea polychroma_x000D_Nonomuraea turkmeniaca	None	PF13416	A0A438MQW3_x000D_A0A5S4FTH3	2	Lipoprotein	1
A0A429BNZ9	Nonomuraea sp. WAC 01424.	2203200	Bicyclomycin resistance protein	DMB42_06915	EMBL-CDS:RSN14259.1	Bacteria	Terrabacteria group	Actinobacteria	Actinomycetia	Streptosporangiales	Streptosporangiaceae	Nonomuraea	Nonomuraea sp. WAC 01424	None	PF01547	A0A429BNZ9	1	Lipoprotein	1
A0A428YWH7	Actinoplanes sp. ATCC 53533.	1288362	Bicyclomycin resistance protein	DMB66_01460	EMBL-CDS:RSM74293.1	Bacteria	Terrabacteria group	Actinobacteria	Actinomycetia	Micromonosporales	Micromonosporaceae	Actinoplanes	Actinoplanes sp. ATCC 53533	None	PF01547	A0A428YWH7	1	Other	1
A0A426JM51	Saccharopolyspora rhizosphaerae.	2492662	Carbohydrate ABC transporter substrate-binding protein	EIL87_21125	EMBL-CDS:RRO14241.1	Bacteria	Terrabacteria group	Actinobacteria	Actinomycetia	Pseudonocardiales	Pseudonocardiaceae	Saccharopolyspora	Saccharopolyspora rhizosphaerae	None	PF13416	A0A426JM51	1	Lipoprotein	1
A0A420EVR2	Micromonospora globbae.	1894969	Extracellular solute-binding protein	D7I43_24645	EMBL-CDS:RKF24789.1	Bacteria	Terrabacteria group	Actinobacteria	Actinomycetia	Micromonosporales	Micromonosporaceae	Micromonospora	Micromonospora globbae	None	PF13416	A0A420EVR2	1	Lipoprotein	1
A0A418KNM2	Jiangella alba._x000D_Jiangella alkaliphila._x000D_Jiangella anatolica._x000D_Jiangella mangrovi._x000D_Jiangella rhizosphaerae._x000D_Jiangella sp. DSM 45060._x000D_Jiangella ureilytica.	1524084_x000D_1798224_x000D_2293569_x000D_2530374_x000D_2670374_x000D_419479_x000D_561176	Bicyclomycin resistance protein_x000D_Carbohydrate ABC transporter substrate-binding protein_x000D_ CUT1 family_x000D_Extracellular solute-binding protein_x000D_Multiple sugar transport system substrate-binding protein	C1I92_10100_x000D_DY240_17100_x000D_E1212_08685_x000D_HD601_001320_x000D_SAMN04488561_5188_x000D_SAMN04488563_1521_x000D_SAMN04515669_5516	EMBL-CDS:RIQ20645.1	Bacteria	Terrabacteria group	Actinobacteria	Actinomycetia	Jiangellales	Jiangellaceae	Jiangella	Jiangella alba_x000D_Jiangella alkaliphila_x000D_Jiangella anatolica_x000D_Jiangella mangrovi_x000D_Jiangella rhizosphaerae_x000D_Jiangella sp. DSM 45060_x000D_Jiangella ureilytica	None	PF01547_x000D_PF13416	A0A418KNM2_x000D_A0A1H2C508_x000D_A0A1H2I8K4_x000D_A0A1H5PQ40_x000D_A0A2W2CEB1_x000D_A0A4R4RR49_x000D_A0A7W9LK30	7	Lipoprotein	1
A0A3T1B730	Actinoplanes sp. OR16.	946334	Bicyclomycin resistance protein	ACTI_76090	EMBL-CDS:BBH70924.1	Bacteria	Terrabacteria group	Actinobacteria	Actinomycetia	Micromonosporales	Micromonosporaceae	Actinoplanes	Actinoplanes sp. OR16	None	PF01547	A0A3T1B730	1	Lipoprotein	1
A0A3N2CQZ2	Marmoricola aurantiacus._x000D_Marmoricola sp. Leaf446.	1736379_x000D_86796	Bicyclomycin resistance protein_x000D_Multiple sugar transport system substrate-binding protein	ASG49_03215_x000D_EDD33_0740	EMBL-CDS:ROR89909.1	Bacteria	Terrabacteria group	Actinobacteria	Actinomycetia	Propionibacteriales	Nocardioidaceae	Marmoricola	Marmoricola aurantiacus_x000D_Marmoricola sp. Leaf446	None	PF01547	A0A3N2CQZ2_x000D_A0A0Q6FHZ1	2	Lipoprotein	1
A0A3L7J5J2	Mycetocola zhadangensis.	1164595	Extracellular solute-binding protein	D9V28_02800	EMBL-CDS:RLQ85804.1	Bacteria	Terrabacteria group	Actinobacteria	Actinomycetia	Micrococcales	Microbacteriaceae	Mycetocola	Mycetocola zhadangensis	None	PF13416	A0A3L7J5J2	1	Lipoprotein	1
A0A3D9ZX13	Asanoa ferruginea.	53367	Multiple sugar transport system substrate-binding protein	DFJ67_7783	EMBL-CDS:REG01696.1	Bacteria	Terrabacteria group	Actinobacteria	Actinomycetia	Micromonosporales	Micromonosporaceae	Asanoa	Asanoa ferruginea	None	PF01547	A0A3D9ZX13	1	Lipoprotein	1
A0A3D0QTW9	Streptomyces sp.	1931	Bicyclomycin resistance protein	DEQ61_00045	EMBL-CDS:HCA84028.1	Bacteria	Terrabacteria group	Actinobacteria	Actinomycetia	Streptomycetales	Streptomycetaceae	Streptomyces	Streptomyces sp.	None	PF13416	A0A3D0QTW9	1	Lipoprotein	1
A0A3B0B4K4	Microbacterium sp. CGR2.	1805820	Extracellular solute-binding protein	D7252_04680	EMBL-CDS:RKN66954.1	Bacteria	Terrabacteria group	Actinobacteria	Actinomycetia	Micrococcales	Microbacteriaceae	Microbacterium	Microbacterium sp. CGR2	None	PF13416	A0A3B0B4K4	1	Lipoprotein	1
A0A3A9ZS99	Micromonospora endolithica.	230091	Extracellular solute-binding protein	D7223_05390	EMBL-CDS:RKN51142.1	Bacteria	Terrabacteria group	Actinobacteria	Actinomycetia	Micromonosporales	Micromonosporaceae	Micromonospora	Micromonospora endolithica	None	PF13416	A0A3A9ZS99	1	Lipoprotein	1
A0A3A9ZQJ0	Micromonospora costi.	1530042	Extracellular solute-binding protein	D7193_32520	EMBL-CDS:RKN49747.1	Bacteria	Terrabacteria group	Actinobacteria	Actinomycetia	Micromonosporales	Micromonosporaceae	Micromonospora	Micromonospora costi	None	PF13416	A0A3A9ZQJ0	1	Lipoprotein	1
A0A371BML3	Arthrobacter nitrophenolicus._x000D_Arthrobacter sp. RT-1.	2292263_x000D_683150	Extracellular solute-binding protein	DXK94_15760_x000D_E2R57_18750	EMBL-CDS:RDV08767.1	Bacteria	Terrabacteria group	Actinobacteria	Actinomycetia	Micrococcales	Micrococcaceae	Arthrobacter	Arthrobacter nitrophenolicus_x000D_Arthrobacter sp. RT-1	None	PF01547	A0A371BML3_x000D_A0A4R5XQS6	2	Lipoprotein	1
A0A370VIK9	Streptomyces sp. M7.	255705	Extracellular solute-binding protein	DWC19_35025	EMBL-CDS:RDS60626.1	Bacteria	Terrabacteria group	Actinobacteria	Actinomycetia	Streptomycetales	Streptomycetaceae	Streptomyces	Streptomyces sp. M7	None	PF13416	A0A370VIK9	1	Lipoprotein	1
A0A367FGY6	Sphaerisporangium album.	509200	Extracellular solute-binding protein	DQ384_18820	EMBL-CDS:RCG29643.1	Bacteria	Terrabacteria group	Actinobacteria	Actinomycetia	Streptosporangiales	Streptosporangiaceae	Sphaerisporangium	Sphaerisporangium album	None	PF01547	A0A367FGY6	1	Lipoprotein	1
A0A367EVS0	Streptomyces diacarni.	2800381	Extracellular solute-binding protein	DTL70_18885	EMBL-CDS:RCG21487.1	Bacteria	Terrabacteria group	Actinobacteria	Actinomycetia	Streptomycetales	Streptomycetaceae	Streptomyces	Streptomyces diacarni	None	PF13416	A0A367EVS0	1	Lipoprotein	1
A0A366ZWQ0	Geodermatophilus sp. TF02-6.	2250575	Bicyclomycin resistance protein	DQ238_06250	EMBL-CDS:RBY81634.1	Bacteria	Terrabacteria group	Actinobacteria	Actinomycetia	Geodermatophilales	Geodermatophilaceae	Geodermatophilus	Geodermatophilus sp. TF02-6	None	PF13416	A0A366ZWQ0	1	Lipoprotein	1
A0A366LYC7	Spongiactinospora rosea.	2248750	Bicyclomycin resistance protein	DP939_19925	EMBL-CDS:RBQ18172.1	Bacteria	Terrabacteria group	Actinobacteria	Actinomycetia	Streptosporangiales	Streptosporangiaceae	Spongiactinospora	Spongiactinospora rosea	None	PF01547	A0A366LYC7	1	Lipoprotein	1
A0A345XSD4	Streptomyces armeniacus.	83291	Extracellular solute-binding protein	DVA86_19745	GI:1442646558_x000D_EMBL-CDS:AXK34550.1	Bacteria	Terrabacteria group	Actinobacteria	Actinomycetia	Streptomycetales	Streptomycetaceae	Streptomyces	Streptomyces armeniacus	None	PF13416	A0A345XSD4	1	Lipoprotein	1
A0A344L562	Amycolatopsis albispora._x000D_Amycolatopsis sp. YIM 10.	1804986_x000D_2653857	Bacterial extracellular solute-binding protein_x000D_Bicyclomycin resistance protein	A4R43_12000_x000D_YIM_28590	GI:1421592708_x000D_EMBL-CDS:AXB43186.1	Bacteria	Terrabacteria group	Actinobacteria	Actinomycetia	Pseudonocardiales	Pseudonocardiaceae	Amycolatopsis	Amycolatopsis albispora_x000D_Amycolatopsis sp. YIM 10	None	PF01547	A0A344L562_x000D_A0A5P9PS24	2	Lipoprotein	1
A0A328N0J1	Micromonospora acroterricola._x000D_Micromonospora arborensis._x000D_Micromonospora arida._x000D_Micromonospora chokoriensis._x000D_Micromonospora coriariae._x000D_Micromonospora cremea._x000D_Micromonospora inaquosa._x000D_Micromonospora jinlongensis._x000D_Micromonospora lupini str. Lupac 08._x000D_Micromonospora noduli._x000D_Micromonospora orduensis._x000D_Micromonospora parathelypteridis._x0…	1150864_x000D_1278207_x000D_1287877_x000D_1316803_x000D_1415541_x000D_1420889_x000D_1420891_x000D_1458665_x000D_1839617_x000D_2116518_x000D_2202421_x000D_2203715_x000D_2203716_x000D_2478710_x000D_2478711_x000D_2572899_x000D_285665_x000D_285676_x000D_356851_x000D_709868_x000D_709876_x000D_709881_x000D_709883	ABC-type sugar transport system_x000D_ extracellular solute-binding protein_x000D_Bicyclomycin resistance protein_x000D_Carbohydrate ABC transporter substrate-binding protein_x000D_ CUT1 family_x000D_Extracellular solute-binding protein_x000D_Multiple sugar transport system substrate-binding protein	ADK66_18290_x000D_C7C45_04545_x000D_DDE19_26475_x000D_DKT68_29630_x000D_DLJ58_16275_x000D_DLJ59_35315_x000D_EAD89_22340_x000D_EAD98_24735_x000D_EV382_1282_x000D_F4558_001589_x000D_F8271_04925_x000D_FBZ33_2447_x000D_FHG89_12425_x000D_FHU34_113986_x000D_GA0070561_5806_x000D_GA0070607_6274_x000D_GA0070612_4774_x000D_GA0070619_2106_x000D_HNR20_005629_x000D_HNR22_000344_x000D_LAH08_06411_x000D_MILUP08…	EMBL-CDS:RAN92997.1	Bacteria	Terrabacteria group	Actinobacteria	Actinomycetia	Micromonosporales	Micromonosporaceae	Micromonospora	Micromonospora acroterricola_x000D_Micromonospora arborensis_x000D_Micromonospora arida_x000D_Micromonospora chokoriensis_x000D_Micromonospora coriariae_x000D_Micromonospora cremea_x000D_Micromonospora inaquosa_x000D_Micromonospora jinlongensis_x000D_Micromonospora lupini str. Lupac 08_x000D_Micromonospora noduli_x000D_Micromonospora orduensis_x000D_Micromonospora parathelypteridis_x000D_Micromon…	None	PF01547_x000D_PF13416	A0A328N0J1_x000D_A0A0M8XKK9_x000D_A0A1C4Y5J5_x000D_A0A1C4YHW1_x000D_A0A1C4ZU13_x000D_A0A1C5HQ88_x000D_A0A1N5UNN5_x000D_A0A317CTU1_x000D_A0A318NP58_x000D_A0A328NRG6_x000D_A0A3L7B1M0_x000D_A0A3L7BCD5_x000D_A0A3N9VZM9_x000D_A0A3N9X7K3_x000D_A0A3N9XJC6_x000D_A0A4Q7UDH1_x000D_A0A542F3T3_x000D_A0A561W432_x000D_A0A5C4QV70_x000D_A0A7J5D032_x000D_A0A7Z0BCT0_x000D_A0A840W521_x000D_A0A846R4U9_x000D_I0L2P8	24	Lipoprotein	1
A0A328HMY3	Arthrobacter globiformis.	1665	Bicyclomycin resistance protein	DBZ45_03180	EMBL-CDS:RAM38735.1	Bacteria	Terrabacteria group	Actinobacteria	Actinomycetia	Micrococcales	Micrococcaceae	Arthrobacter	Arthrobacter globiformis	None	PF01547	A0A328HMY3	1	Lipoprotein	1
A0A328HK10	Arthrobacter globiformis.	1665	Bicyclomycin resistance protein	DBZ45_04875	EMBL-CDS:RAM38534.1	Bacteria	Terrabacteria group	Actinobacteria	Actinomycetia	Micrococcales	Micrococcaceae	Arthrobacter	Arthrobacter globiformis	None	PF13416	A0A328HK10	1	Other	1
A0A327Z2U9	Actinoplanes lutulentus.	1287878	Carbohydrate ABC transporter substrate-binding protein (CUT1 family)	B0I29_11875	EMBL-CDS:RAK29283.1	Bacteria	Terrabacteria group	Actinobacteria	Actinomycetia	Micromonosporales	Micromonosporaceae	Actinoplanes	Actinoplanes lutulentus	None	PF13416	A0A327Z2U9	1	Lipoprotein	1
A0A327VBG7	Streptomyces nanshensis._x000D_Streptomyces sp. Amel2xB2.	1305829_x000D_518642	Bicyclomycin resistance protein_x000D_Multiple sugar transport system substrate-binding protein	AN218_23565_x000D_K378_01256	EMBL-CDS:RAJ70095.1	Bacteria	Terrabacteria group	Actinobacteria	Actinomycetia	Streptomycetales	Streptomycetaceae	Streptomyces	Streptomyces nanshensis_x000D_Streptomyces sp. Amel2xB2	None	PF13416	A0A327VBG7_x000D_A0A1E7KYW3	2	Lipoprotein	1
A0A316FAJ9	Actinoplanes xinjiangensis.	512350	Carbohydrate ABC transporter substrate-binding protein (CUT1 family)	BC793_11491	EMBL-CDS:PWK42647.1	Bacteria	Terrabacteria group	Actinobacteria	Actinomycetia	Micromonosporales	Micromonosporaceae	Actinoplanes	Actinoplanes xinjiangensis	None	PF01547	A0A316FAJ9	1	Lipoprotein	1
A0A2W4QJG9	Actinomycetia bacterium.	1883427	Bicyclomycin resistance protein	DIU60_08725	EMBL-CDS:PZN45637.1	Bacteria	Terrabacteria group	Actinobacteria	Actinomycetia	unclassified Actinomycetia	NA	NA	Actinomycetia bacterium	None	PF01547	A0A2W4QJG9	1	Lipoprotein	1
A0A2W2HAR3	Spongiactinospora gelatinilytica.	2666298	Bicyclomycin resistance protein	C1I98_07960	EMBL-CDS:PZG51989.1	Bacteria	Terrabacteria group	Actinobacteria	Actinomycetia	Streptosporangiales	Streptosporangiaceae	Spongiactinospora	Spongiactinospora gelatinilytica	None	PF01547	A0A2W2HAR3	1	Lipoprotein	1
A0A2W2EB39	Nonomuraea aridisoli._x000D_Nonomuraea terrae.	2070368_x000D_2530383	Bicyclomycin resistance protein_x000D_Extracellular solute-binding protein	C1J01_27395_x000D_E1286_32960	EMBL-CDS:PZG14285.1	Bacteria	Terrabacteria group	Actinobacteria	Actinomycetia	Streptosporangiales	Streptosporangiaceae	Nonomuraea	Nonomuraea aridisoli_x000D_Nonomuraea terrae	None	PF13416	A0A2W2EB39_x000D_A0A4R4YBY3	2	Lipoprotein	1
A0A2W2DNK7	Nonomuraea aridisoli._x000D_Nonomuraea terrae.	2070368_x000D_2530383	Bicyclomycin resistance protein_x000D_Extracellular solute-binding protein	C1J01_33380_x000D_E1286_27330	EMBL-CDS:PZG12223.1	Bacteria	Terrabacteria group	Actinobacteria	Actinomycetia	Streptosporangiales	Streptosporangiaceae	Nonomuraea	Nonomuraea aridisoli_x000D_Nonomuraea terrae	None	PF13416	A0A2W2DNK7_x000D_A0A4R4YHY1	2	Lipoprotein	1
A0A2T8FEE2	Nocardioides gansuensis.	2138300	Bicyclomycin resistance protein	DDE18_06390	EMBL-CDS:PVG84060.1	Bacteria	Terrabacteria group	Actinobacteria	Actinomycetia	Propionibacteriales	Nocardioidaceae	Nocardioides	Nocardioides gansuensis	None	PF13416	A0A2T8FEE2	1	Lipoprotein	1
A0A2T7X958	Microbacterium sp. TPD7012.	2171975	Bicyclomycin resistance protein	DC434_01090	EMBL-CDS:PVE98094.1	Bacteria	Terrabacteria group	Actinobacteria	Actinomycetia	Micrococcales	Microbacteriaceae	Microbacterium	Microbacterium sp. TPD7012	None	PF13416	A0A2T7X958	1	Lipoprotein	1
A0A2T0K7F9	Actinoplanes italicus.	113567	Carbohydrate ABC transporter substrate-binding protein (CUT1 family)	CLV67_111104	EMBL-CDS:PRX18956.1	Bacteria	Terrabacteria group	Actinobacteria	Actinomycetia	Micromonosporales	Micromonosporaceae	Actinoplanes	Actinoplanes italicus	None	PF13416	A0A2T0K7F9	1	Lipoprotein	1
A0A2S9AMF0	Microbacterium sp. MYb62.	1848690	Bicyclomycin resistance protein	CQ042_04045	EMBL-CDS:PRB18467.1	Bacteria	Terrabacteria group	Actinobacteria	Actinomycetia	Micrococcales	Microbacteriaceae	Microbacterium	Microbacterium sp. MYb62	None	PF13416	A0A2S9AMF0	1	Lipoprotein	1
A0A2S6X948	Streptomyces ambofaciens (strain ATCC 23877 / 3486 / DSM 40053 / JCM 4204 /NBRC 12836 / NRRL B-2516)_x000D_Streptomyces coelicolor (strain ATCC BAA-471 / A3(2)_x000D_Streptomyces coelicolor._x000D_Streptomyces lividans 1326._x000D_Streptomyces parvulus._x000D_Streptomyces rubrogriseus._x000D_Streptomyces sp. 111WW2._x000D_Streptomyces sp. 2114.2._x000D_Streptomyces sp. 2221.1._x000D_Streptomyces …	100226_x000D_1200984_x000D_1415559_x000D_146923_x000D_1703922_x000D_1881022_x000D_1902_x000D_1932_x000D_1938837_x000D_1940758_x000D_1945515_x000D_194673_x000D_1982761_x000D_2083284_x000D_2203206_x000D_2512150_x000D_2563107_x000D_2690310_x000D_2690313_x000D_2690314_x000D_2690330_x000D_278992	ABC-type sugar transport system_x000D_ periplasmic binding protein YcjN_x000D_Bicyclomycin resistance protein_x000D_Carbohydrate ABC transporter substrate-binding protein (CUT1 family)_x000D_Carbohydrate ABC transporter substrate-binding protein_x000D_ CUT1 family_x000D_Extracellular solute-binding protein_x000D_Putative binding protein dependent transport lipoprotein	AMK11_23925_x000D_B0E38_05579_x000D_B9W62_37385_x000D_BX268_7452_x000D_BZZ08_03066_x000D_C4J65_33340_x000D_DMH12_01450_x000D_DVZ84_03505_x000D_E6R61_29860_x000D_EV562_11637_x000D_G3I66_00050_x000D_GTW93_33960_x000D_GTY87_38260_x000D_GTY88_28035_x000D_GUR47_23045_x000D_HCU77_37700_x000D_SAMN05428941_7438_x000D_SCO7489_x000D_SLI_7708_x000D_Spa2297_01305_x000D_TR66_25325	EMBL-CDS:PPS86992.1	Bacteria	Terrabacteria group	Actinobacteria	Actinomycetia	Streptomycetales	Streptomycetaceae	Streptomyces	Streptomyces ambofaciens ATCC 23877_x000D_Streptomyces coelicolor_x000D_Streptomyces coelicolor A3(2)_x000D_Streptomyces lividans 1326_x000D_Streptomyces parvulus_x000D_Streptomyces rubrogriseus_x000D_Streptomyces sp. 111WW2_x000D_Streptomyces sp. 2114.2_x000D_Streptomyces sp. 2221.1_x000D_Streptomyces sp. BK208_x000D_Streptomyces sp. CB02414_x000D_Streptomyces sp. CB09001_x000D_Streptomyces sp. …	None	PF13416	A0A2S6X948_x000D_A0A191USP6_x000D_A0A1H2DG70_x000D_A0A1Q5CL74_x000D_A0A209B4G1_x000D_A0A2P7ZP98_x000D_A0A346CBA7_x000D_A0A369VE35_x000D_A0A3E0GTL2_x000D_A0A429FXK3_x000D_A0A4R7ISY7_x000D_A0A4S2VQ56_x000D_A0A6B3QN06_x000D_A0A6G3DDB1_x000D_A0A6G3T593_x000D_A0A6M9XWT6_x000D_A0A7K2P114_x000D_A0A7K2USC7_x000D_A0A7K3GYP7_x000D_A0A7U9HEY9_x000D_A0A837GX34_x000D_A3KIT9_x000D_Q93JA7	23	Lipoprotein	1
A0A2P8DFI0	Murinocardiopsis flavida.	645275	Carbohydrate ABC transporter substrate-binding protein (CUT1 family)	CLV63_113110	EMBL-CDS:PSK95947.1	Bacteria	Terrabacteria group	Actinobacteria	Actinomycetia	Streptosporangiales	Nocardiopsaceae	Murinocardiopsis	Murinocardiopsis flavida	None	PF13416	A0A2P8DFI0	1	Lipoprotein	1
A0A2P8ASD1	Micromonospora chaiyaphumensis._x000D_Micromonospora chersina._x000D_Micromonospora sp. AMSO31t._x000D_Micromonospora sp. AP08._x000D_Micromonospora sp. HK10._x000D_Micromonospora sp. MH33._x000D_Micromonospora terminaliae.	1538294_x000D_1914461_x000D_1945509_x000D_2604467_x000D_2650566_x000D_307119_x000D_47854	Bicyclomycin resistance protein_x000D_Carbohydrate ABC transporter substrate-binding protein_x000D_ CUT1 family_x000D_Extracellular solute-binding protein	B0E53_04690_x000D_F8274_29825_x000D_FXF50_27730_x000D_GA0070214_107278_x000D_GA0070603_1547_x000D_GCE86_06030_x000D_LQ51_27675	EMBL-CDS:PSK63379.1	Bacteria	Terrabacteria group	Actinobacteria	Actinomycetia	Micromonosporales	Micromonosporaceae	Micromonospora	Micromonospora chaiyaphumensis_x000D_Micromonospora chersina_x000D_Micromonospora sp. AMSO31t_x000D_Micromonospora sp. AP08_x000D_Micromonospora sp. HK10_x000D_Micromonospora sp. MH33_x000D_Micromonospora terminaliae	None	PF13416	A0A2P8ASD1_x000D_A0A0M2REX6_x000D_A0A1C4Y9B2_x000D_A0A1C6UGF9_x000D_A0A5D0ML52_x000D_A0A6I5U7B3_x000D_A0A7J5C542	7	Lipoprotein	1
A0A2N5XJS7	Streptomyces sp. DJ._x000D_Streptomyces sp. SCUT-3.	2067551_x000D_2684469	Bicyclomycin resistance protein_x000D_Extracellular solute-binding protein	C0036_00120_x000D_GQS52_19155	EMBL-CDS:PLW74773.1	Bacteria	Terrabacteria group	Actinobacteria	Actinomycetia	Streptomycetales	Streptomycetaceae	Streptomyces	Streptomyces sp. DJ_x000D_Streptomyces sp. SCUT-3	None	PF13416	A0A2N5XJS7_x000D_A0A7L7MJN1	2	Other	1
A0A2J8GGY7	Arthrobacter sp. AFG20.	1688671	Bicyclomycin resistance protein	CXZ05_06155	EMBL-CDS:PNH85280.1	Bacteria	Terrabacteria group	Actinobacteria	Actinomycetia	Micrococcales	Micrococcaceae	Arthrobacter	Arthrobacter sp. AFG20	None	PF01547	A0A2J8GGY7	1	Other	1
A0A2D1I7E7	Micromonospora aurantiaca (strain ATCC 27029 / DSM 43813 / BCRC 12538 / CBS129.76 / JCM 10878 / NBRC 16125 / NRRL B-16091 / INA 9442)_x000D_Micromonospora aurantiaca._x000D_Micromonospora chalcea._x000D_Micromonospora ferruginea._x000D_Micromonospora humi._x000D_Micromonospora sediminicola._x000D_Micromonospora sp. AMSO1212t._x000D_Micromonospora sp. B006._x000D_Micromonospora sp. M42._x000D_Micr…	1703936_x000D_1874_x000D_2039870_x000D_2135446_x000D_2201999_x000D_2583240_x000D_2650565_x000D_2749844_x000D_457406_x000D_47850_x000D_479978_x000D_644283_x000D_745366_x000D_946078	ABC-type sugar transport system periplasmic binding protein YcjN_x000D_Bicyclomycin resistance protein_x000D_Carbohydrate ABC transporter substrate-binding protein_x000D_ CUT1 family_x000D_Extracellular solute-binding protein_x000D_Extracellular solute-binding protein family 1_x000D_Multiple sugar transport system substrate-binding protein	AMK25_19705_x000D_C8054_29360_x000D_CO540_06545_x000D_CSH63_11185_x000D_DRA43_22195_x000D_DVH21_21610_x000D_EEZ25_16220_x000D_F8279_03290_x000D_FJ969_00125_x000D_GA0070213_108166_x000D_GA0070562_0394_x000D_GA0070615_1198_x000D_GA0070622_4184_x000D_H1D33_18925_x000D_MCBG_01194_x000D_MicB006_5879_x000D_Micau_2775	GI:1269253592_x000D_EMBL-CDS:ATO13538.1	Bacteria	Terrabacteria group	Actinobacteria	Actinomycetia	Micromonosporales	Micromonosporaceae	Micromonospora	Micromonospora aurantiaca_x000D_Micromonospora aurantiaca ATCC 27029_x000D_Micromonospora chalcea_x000D_Micromonospora ferruginea_x000D_Micromonospora humi_x000D_Micromonospora sediminicola_x000D_Micromonospora sp. AMSO1212t_x000D_Micromonospora sp. B006_x000D_Micromonospora sp. M42_x000D_Micromonospora sp. RP3T_x000D_Micromonospora sp. TSRI0369_x000D_Micromonospora sp. WMMA2032_x000D_Micromonosp…	None	PF01547_x000D_PF13416	A0A2D1I7E7_x000D_A0A1A9BE33_x000D_A0A1C4XWU3_x000D_A0A1C5J2U6_x000D_A0A1C6SFH7_x000D_A0A1Q5HEM1_x000D_A0A2T3V9U9_x000D_A0A365UU82_x000D_A0A385B1X0_x000D_A0A386WI36_x000D_A0A3M9KMZ1_x000D_A0A505HJ20_x000D_A0A6H9XGW8_x000D_A0A6N3K218_x000D_A0A7L6B1F7_x000D_D9T988_x000D_W7VA64	17	Lipoprotein	1
A0A2B8ANQ6	Streptomyces sp. Ru87.	2044307	Bicyclomycin resistance protein	CRI70_28665	EMBL-CDS:PGH47405.1	Bacteria	Terrabacteria group	Actinobacteria	Actinomycetia	Streptomycetales	Streptomycetaceae	Streptomyces	Streptomyces sp. Ru87	None	PF13416	A0A2B8ANQ6	1	Lipoprotein	1
A0A285E8Q5	Geodermatophilus sabuli.	1564158	Carbohydrate ABC transporter substrate-binding protein_x000D_ CUT1 family	SAMN06893097_10234	EMBL-CDS:SNX95340.1	Bacteria	Terrabacteria group	Actinobacteria	Actinomycetia	Geodermatophilales	Geodermatophilaceae	Geodermatophilus	Geodermatophilus sabuli	None	PF01547	A0A285E8Q5	1	Lipoprotein	1
A0A239NZJ3	Asanoa hainanensis._x000D_Asanoa ishikariensis.	137265_x000D_560556	Carbohydrate ABC transporter substrate-binding protein_x000D_ CUT1 family_x000D_Multiple sugar transport system substrate-binding protein	SAMN05421684_6511_x000D_SAMN05421812_111209	EMBL-CDS:SNT59549.1	Bacteria	Terrabacteria group	Actinobacteria	Actinomycetia	Micromonosporales	Micromonosporaceae	Asanoa	Asanoa hainanensis_x000D_Asanoa ishikariensis	None	PF01547	A0A239NZJ3_x000D_A0A1H3TX25	2	Lipoprotein	1
A0A239HVN9	Geodermatophilus pulveris.	1564159	Carbohydrate ABC transporter substrate-binding protein_x000D_ CUT1 family	SAMN06893096_10973	EMBL-CDS:SNS85500.1	Bacteria	Terrabacteria group	Actinobacteria	Actinomycetia	Geodermatophilales	Geodermatophilaceae	Geodermatophilus	Geodermatophilus pulveris	None	PF13416	A0A239HVN9	1	Lipoprotein	1
A0A239E888	Streptomyces glauciniger._x000D_Streptomyces sp. SID8377.	235986_x000D_2690357	Carbohydrate ABC transporter substrate-binding protein_x000D_ CUT1 family_x000D_Extracellular solute-binding protein	GTY85_36235_x000D_SAMN05216252_105357	EMBL-CDS:SNS40508.1	Bacteria	Terrabacteria group	Actinobacteria	Actinomycetia	Streptomycetales	Streptomycetaceae	Actinacidiphila_x000D_Streptomyces	Actinacidiphila glaucinigra_x000D_Streptomyces sp. SID8377	None	PF13416	A0A239E888_x000D_A0A7K3BKZ5	2	Lipoprotein	1
A0A239DCC6	Streptosporangium sp. 'caverna'._x000D_Streptosporangium subroseum.	106412_x000D_2202249	Bicyclomycin resistance protein_x000D_Carbohydrate ABC transporter substrate-binding protein_x000D_ CUT1 family	DKM19_29845_x000D_SAMN05216276_100763	EMBL-CDS:SNS29947.1	Bacteria	Terrabacteria group	Actinobacteria	Actinomycetia	Streptosporangiales	Streptosporangiaceae	Streptosporangium	Streptosporangium sp. 'caverna'_x000D_Streptosporangium subroseum	None	PF13416	A0A239DCC6_x000D_A0A2Z3V620	2	Lipoprotein	1
A0A239A2W8	Blastococcus sp. DSM 44272.	1938746	Carbohydrate ABC transporter substrate-binding protein_x000D_ CUT1 family	SAMN06272737_13617	EMBL-CDS:SNR89253.1	Bacteria	Terrabacteria group	Actinobacteria	Actinomycetia	Geodermatophilales	Geodermatophilaceae	Blastococcus	Blastococcus mobilis	None	PF13416	A0A239A2W8	1	Lipoprotein	1
A0A1Y5Y6B8	Kibdelosporangium aridum.	2030	Bicyclomycin resistance protein_x000D_Multiple sugar transport system substrate-binding protein	DMH04_09370_x000D_SAMN05661093_08827	EMBL-CDS:SMD24958.1	Bacteria	Terrabacteria group	Actinobacteria	Actinomycetia	Pseudonocardiales	Pseudonocardiaceae	Kibdelosporangium	Kibdelosporangium aridum	None	PF01547	A0A1Y5Y6B8_x000D_A0A428ZIL3	2	Lipoprotein	1
A0A1V9K1D6	Streptomyces sp. M41_x000D_Streptomyces sp. SID14446.	1955065_x000D_2706072	Bicyclomycin resistance protein_x000D_Extracellular solute-binding protein	B0675_38090_x000D_G3I62_39680	GI:1172885752_x000D_EMBL-CDS:OQQ13393.1	Bacteria	Terrabacteria group	Actinobacteria	Actinomycetia	Streptomycetales	Streptomycetaceae	Streptomyces	Streptomyces sp. M41(2017)_x000D_Streptomyces sp. SID14446	None	PF13416	A0A1V9K1D6_x000D_A0A6B2YVF5	2	Lipoprotein	1
A0A1V4AG57	Streptomyces tsukubensis.	83656	Bicyclomycin resistance protein	B1H18_01045	GI:1150070784_x000D_EMBL-CDS:OON82677.1	Bacteria	Terrabacteria group	Actinobacteria	Actinomycetia	Streptomycetales	Streptomycetaceae	Streptomyces	Streptomyces tsukubensis	None	PF13416	A0A1V4AG57	1	Lipoprotein	1
A0A1V0A7W1	Actinomadura parvosata subsp. kistnae._x000D_Nonomuraea sp. ATCC 55076.	1909395_x000D_1955414	ABC-type sugar transport system_x000D_ periplasmic binding protein YcjN_x000D_Bicyclomycin resistance protein	BKM31_36820_x000D_KIS93_08367	GI:1162995541_x000D_EMBL-CDS:AQZ66284.1	Bacteria	Terrabacteria group	Actinobacteria	Actinomycetia	Streptosporangiales	Streptosporangiaceae_x000D_Thermomonosporaceae	Actinomadura_x000D_Nonomuraea	Actinomadura parvosata subsp. kistnae_x000D_Nonomuraea sp. ATCC 55076	None	PF13416	A0A1V0A7W1_x000D_A0A2P9ILL5	2	Lipoprotein	1
A0A1R1MA50	Tersicoccus sp. Bi-70.	1897634	Bicyclomycin resistance protein	BGP79_12605	GI:1134398820_x000D_GI:1140836182_x000D_EMBL-CDS:OMH36650.1_x000D_REFSEQ:WP_076692752.1	Bacteria	Terrabacteria group	Actinobacteria	Actinomycetia	Micrococcales	Micrococcaceae	Tersicoccus	Tersicoccus sp. Bi-70	None	PF13416	A0A1R1MA50	1	Lipoprotein	1
A0A1R0L3X4	Amycolatopsis coloradensis.	76021	Bicyclomycin resistance protein	BS329_01600	GI:1133774348_x000D_GI:1132649756_x000D_EMBL-CDS:OLZ57393.1_x000D_REFSEQ:WP_076155006.1	Bacteria	Terrabacteria group	Actinobacteria	Actinomycetia	Pseudonocardiales	Pseudonocardiaceae	Amycolatopsis	Amycolatopsis coloradensis	None	PF13416	A0A1R0L3X4	1	Lipoprotein	1
A0A1Q5JH87	Streptomyces sp. ADI93-02._x000D_Streptomyces sp. CB02460._x000D_Streptomyces sp. FT05W._x000D_Streptomyces sp. LamerLS-316._x000D_Streptomyces sp. QL37._x000D_Streptomyces sp. SID4921._x000D_Streptomyces sp. gb1	1157630_x000D_1522757_x000D_1703941_x000D_1828321_x000D_2093747_x000D_2202417_x000D_2690272	Bacterial extracellular solute-binding protein_x000D_Bicyclomycin resistance protein_x000D_Extracellular solute-binding protein_x000D_Multiple sugar transport system substrate-binding protein	AMK30_30150_x000D_B046DRAFT_00647_x000D_C5F59_35455_x000D_DLE01_01850_x000D_EAO74_04025_x000D_EES40_27440_x000D_GTW61_24175	GI:1115809887_x000D_GI:1121990465_x000D_EMBL-CDS:OKJ68696.1_x000D_REFSEQ:WP_073969303.1	Bacteria	Terrabacteria group	Actinobacteria	Actinomycetia	Streptomycetales	Streptomycetaceae	Streptomyces	Streptomyces sp. ADI93-02_x000D_Streptomyces sp. CB02460_x000D_Streptomyces sp. FT05W_x000D_Streptomyces sp. LamerLS-316_x000D_Streptomyces sp. QL37_x000D_Streptomyces sp. SID4921_x000D_Streptomyces sp. gb1(2016)	None	PF13416	A0A1Q5JH87_x000D_A0A1C6LRT7_x000D_A0A2S6PZ94_x000D_A0A2V2QN99_x000D_A0A3N6D7D2_x000D_A0A652LCX0_x000D_A0A7K2F6R9	7	Lipoprotein	1
A0A1Q4ZZD9	Micromonospora sp. CB01531._x000D_Micromonospora sp. MP36.	1718947_x000D_2604468	Bicyclomycin resistance protein_x000D_Extracellular solute-binding protein	A6A27_32930_x000D_FXF52_17635	GI:1115692814_x000D_GI:1121612535_x000D_EMBL-CDS:OKI52184.1_x000D_REFSEQ:WP_073837941.1	Bacteria	Terrabacteria group	Actinobacteria	Actinomycetia	Micromonosporales	Micromonosporaceae	Micromonospora	Micromonospora sp. CB01531_x000D_Micromonospora sp. MP36	None	PF01547	A0A1Q4ZZD9_x000D_A0A5D0UZD9	2	Lipoprotein	1
A0A1P8M886	Arthrobacter sp. QXT-31.	1357915	Bicyclomycin resistance protein	BWQ92_00730	GI:1140957000_x000D_GI:1134504222_x000D_EMBL-CDS:APX04234.1_x000D_REFSEQ:WP_076803432.1	Bacteria	Terrabacteria group	Actinobacteria	Actinomycetia	Micrococcales	Micrococcaceae	Arthrobacter	Arthrobacter sp. QXT-31	None	PF01547	A0A1P8M886	1	Other	1
A0A1P8M3Y8	Arthrobacter sp. QXT-31.	1357915	Bicyclomycin resistance protein	BWQ92_14750	GI:1140954137_x000D_GI:1134502796_x000D_EMBL-CDS:APX02808.1_x000D_REFSEQ:WP_076800655.1	Bacteria	Terrabacteria group	Actinobacteria	Actinomycetia	Micrococcales	Micrococcaceae	Arthrobacter	Arthrobacter sp. QXT-31	None	PF01547	A0A1P8M3Y8	1	Lipoprotein	1
A0A1N7DTR3	Micromonospora avicenniae._x000D_Micromonospora musae._x000D_Micromonospora sp. 15K316._x000D_Micromonospora sp. WP24.	1198245_x000D_1894970_x000D_2530376_x000D_2604469	Carbohydrate ABC transporter substrate-binding protein_x000D_ CUT1 family_x000D_Extracellular solute-binding protein	D7044_23295_x000D_E1211_05520_x000D_FXF53_21560_x000D_SAMN05444858_11858	GI:1134231306_x000D_EMBL-CDS:SIR79085.1_x000D_REFSEQ:WP_076472990.1	Bacteria	Terrabacteria group	Actinobacteria	Actinomycetia	Micromonosporales	Micromonosporaceae	Micromonospora	Micromonospora avicenniae_x000D_Micromonospora musae_x000D_Micromonospora sp. 15K316_x000D_Micromonospora sp. WP24	None	PF13416	A0A1N7DTR3_x000D_A0A3A9XVK5_x000D_A0A4R4QS55_x000D_A0A5D0SSX8	4	Lipoprotein	1
A0A1M7QBP6	Cryptosporangium aurantiacum.	134849	Carbohydrate ABC transporter substrate-binding protein_x000D_ CUT1 family	SAMN05443668_104443	GI:1120394573_x000D_EMBL-CDS:SHN28232.1_x000D_REFSEQ:WP_073258070.1	Bacteria	Terrabacteria group	Actinobacteria	Actinomycetia	Cryptosporangiales	Cryptosporangiaceae	Cryptosporangium	Cryptosporangium aurantiacum	None	PF01547	A0A1M7QBP6	1	Lipoprotein	1
A0A1M4E1Z8	Nonomuraea gerenzanensis._x000D_Nonomuraea sp. PA05.	2604466_x000D_93944	ABC-type sugar transport system_x000D_ periplasmic binding protein YcjN_x000D_Carbohydrate ABC transporter substrate-binding protein	BN4615_P2327_x000D_FXF51_52995	GI:1115984690_x000D_EMBL-CDS:SBO92813.1	Bacteria	Terrabacteria group	Actinobacteria	Actinomycetia	Streptosporangiales	Streptosporangiaceae	Nonomuraea	Nonomuraea gerenzanensis_x000D_Nonomuraea sp. PA05	None	PF01547_x000D_PF13416	A0A1M4E1Z8_x000D_A0A5D0P4A5	2	Lipoprotein	1
A0A1I5YXB6	Amycolatopsis arida.	587909	Multiple sugar transport system substrate-binding protein	SAMN05421810_10820	EMBL-CDS:SFQ48467.1	Bacteria	Terrabacteria group	Actinobacteria	Actinomycetia	Pseudonocardiales	Pseudonocardiaceae	Amycolatopsis	Amycolatopsis arida	None	PF13416	A0A1I5YXB6	1	Lipoprotein	1
A0A1I0LFI0	Nonomuraea coxensis DSM 45129._x000D_Nonomuraea wenchangensis.	1122611_x000D_568860	Multiple sugar transport system substrate-binding protein_x000D_Putative ABC transporter-binding protein	Nocox_07650_x000D_SAMN05421811_11654	EMBL-CDS:SEU38835.1	Bacteria	Terrabacteria group	Actinobacteria	Actinomycetia	Streptosporangiales	Streptosporangiaceae	Nonomuraea	Nonomuraea coxensis DSM 45129_x000D_Nonomuraea wenchangensis	None	PF13416	A0A1I0LFI0_x000D_A0A8F8XZ03	2	Lipoprotein	1
A0A1H9FGP2	Microlunatus flavus.	1036181	Multiple sugar transport system substrate-binding protein	SAMN05421756_103270	EMBL-CDS:SEQ37069.1	Bacteria	Terrabacteria group	Actinobacteria	Actinomycetia	Propionibacteriales	Propionibacteriaceae	Microlunatus	Microlunatus flavus	None	PF13416	A0A1H9FGP2	1	Lipoprotein	1
A0A1H8EAQ4	Nonomuraea pusilla.	46177	Multiple sugar transport system substrate-binding protein	SAMN05660976_06956	GI:943748818_x000D_EMBL-CDS:SEN15838.1_x000D_REFSEQ:WP_055506915.1	Bacteria	Terrabacteria group	Actinobacteria	Actinomycetia	Streptosporangiales	Streptosporangiaceae	Nonomuraea	Nonomuraea pusilla	None	PF01547	A0A1H8EAQ4	1	Lipoprotein	1
A0A1H6DNY0	Streptomyces yanglinensis.	310779	Carbohydrate ABC transporter substrate-binding protein_x000D_ CUT1 family	SAMN05216223_11825	EMBL-CDS:SEG87020.1	Bacteria	Terrabacteria group	Actinobacteria	Actinomycetia	Streptomycetales	Streptomycetaceae	Actinacidiphila	Actinacidiphila yanglinensis	None	PF13416	A0A1H6DNY0	1	Lipoprotein	1
A0A1H6BEQ1	Nonomuraea solani.	1144553	Multiple sugar transport system substrate-binding protein	SAMN05444920_103355	EMBL-CDS:SEG59150.1	Bacteria	Terrabacteria group	Actinobacteria	Actinomycetia	Streptosporangiales	Streptosporangiaceae	Nonomuraea	Nonomuraea solani	None	PF13416	A0A1H6BEQ1	1	Lipoprotein	1
A0A1H4ZMS4	Streptomyces antimycoticus._x000D_Streptomyces melanosporofaciens.	67327_x000D_68175	Bicyclomycin resistance protein_x000D_Carbohydrate ABC transporter substrate-binding protein_x000D_ CUT1 family	SAMN04490356_7931	EMBL-CDS:SED31422.1	Bacteria	Terrabacteria group	Actinobacteria	Actinomycetia	Streptomycetales	Streptomycetaceae	Streptomyces	Streptomyces antimycoticus_x000D_Streptomyces melanosporofaciens	None	PF13416	A0A1H4ZMS4_x000D_A0A4D4JYY2	2	Lipoprotein	1
A0A1H4NLA0	Streptomyces sp. 2231.1._x000D_Streptomyces sp. 5112.2.	1855347_x000D_1938848	Carbohydrate ABC transporter substrate-binding protein (CUT1 family)_x000D_Carbohydrate ABC transporter substrate-binding protein_x000D_ CUT1 family	BX260_0020_x000D_SAMN05216532_0029	EMBL-CDS:SEB96043.1	Bacteria	Terrabacteria group	Actinobacteria	Actinomycetia	Streptomycetales	Streptomycetaceae	Streptomyces	Streptomyces sp. 2231.1_x000D_Streptomyces sp. 5112.2	None	PF13416	A0A1H4NLA0_x000D_A0A2N3X2S9	2	Lipoprotein	1
A0A1H3JV58	Geodermatophilus africanus.	1137993	Multiple sugar transport system substrate-binding protein	SAMN05660209_02846	EMBL-CDS:SDY43847.1	Bacteria	Terrabacteria group	Actinobacteria	Actinomycetia	Geodermatophilales	Geodermatophilaceae	Geodermatophilus	Geodermatophilus africanus	None	PF01547	A0A1H3JV58	1	Lipoprotein	1
A0A1H1HFF9	Thermostaphylospora chromogena.	35622	Carbohydrate ABC transporter substrate-binding protein_x000D_ CUT1 family	SAMN04489764_4381	EMBL-CDS:SDR24182.1	Bacteria	Terrabacteria group	Actinobacteria	Actinomycetia	Streptosporangiales	Thermomonosporaceae	Thermostaphylospora	Thermostaphylospora chromogena	None	PF13416	A0A1H1HFF9	1	Lipoprotein	1
A0A1H0FYA6	Geodermatophilus sp. DSM 45219.	1881103	Carbohydrate ABC transporter substrate-binding protein_x000D_ CUT1 family	SAMN05428965_2310	EMBL-CDS:SDN99544.1	Bacteria	Terrabacteria group	Actinobacteria	Actinomycetia	Geodermatophilales	Geodermatophilaceae	Geodermatophilus	Geodermatophilus sp. DSM 45219	None	PF01547	A0A1H0FYA6	1	Lipoprotein	1
A0A1G9Z2L1	Streptomyces wuyuanensis.	1196353	Multiple sugar transport system substrate-binding protein	SAMN05444921_12078	EMBL-CDS:SDN14983.1	Bacteria	Terrabacteria group	Actinobacteria	Actinomycetia	Streptomycetales	Streptomycetaceae	Streptomyces	Streptomyces wuyuanensis	None	PF13416	A0A1G9Z2L1	1	Lipoprotein	1
A0A1G9XEL8	Geodermatophilus obscurus._x000D_Geodermatophilus siccatus.	1137991_x000D_1861	Multiple sugar transport system substrate-binding protein	SAMN05660350_03778_x000D_SAMN05660642_03662	EMBL-CDS:SDM94715.1	Bacteria	Terrabacteria group	Actinobacteria	Actinomycetia	Geodermatophilales	Geodermatophilaceae	Geodermatophilus	Geodermatophilus obscurus_x000D_Geodermatophilus siccatus	None	PF13416	A0A1G9XEL8_x000D_A0A1M7URE7	2	Lipoprotein	1
A0A1G9VBP1	Streptomyces guanduensis.	310781	Carbohydrate ABC transporter substrate-binding protein_x000D_ CUT1 family	SAMN05216259_101209	EMBL-CDS:SDM69490.1	Bacteria	Terrabacteria group	Actinobacteria	Actinomycetia	Streptomycetales	Streptomycetaceae	Actinacidiphila	Actinacidiphila guanduensis	None	PF13416	A0A1G9VBP1	1	Lipoprotein	1
A0A1G9HAR4	Streptomyces indicus.	417292	Multiple sugar transport system substrate-binding protein	SAMN05421806_11884	EMBL-CDS:SDL09922.1	Bacteria	Terrabacteria group	Actinobacteria	Actinomycetia	Streptomycetales	Streptomycetaceae	Streptomyces	Streptomyces indicus	None	PF13416	A0A1G9HAR4	1	Lipoprotein	1
A0A1G8Z8Y8	Nonomuraea maritima.	683260	Multiple sugar transport system substrate-binding protein	SAMN05421874_105173	EMBL-CDS:SDK11542.1	Bacteria	Terrabacteria group	Actinobacteria	Actinomycetia	Streptosporangiales	Streptosporangiaceae	Nonomuraea	Nonomuraea maritima	None	PF01547	A0A1G8Z8Y8	1	Lipoprotein	1
A0A1G8UXD5	Nonomuraea jiangxiensis.	633440	Multiple sugar transport system substrate-binding protein	SAMN05421869_111129	EMBL-CDS:SDJ58522.1	Bacteria	Terrabacteria group	Actinobacteria	Actinomycetia	Streptosporangiales	Streptosporangiaceae	Nonomuraea	Nonomuraea jiangxiensis	None	PF13416	A0A1G8UXD5	1	Lipoprotein	1
A0A1G5DJ94	Streptomyces sp. 136MFCol5.1.	1172182	Carbohydrate ABC transporter substrate-binding protein_x000D_ CUT1 family	SAMN02745898_1011026	EMBL-CDS:SCY14644.1	Bacteria	Terrabacteria group	Actinobacteria	Actinomycetia	Streptomycetales	Streptomycetaceae	Streptomyces	Streptomyces sp. 136MFCol5.1	None	PF13416	A0A1G5DJ94	1	Lipoprotein	1
A0A1E7KFK4	Streptomyces oceani.	1075402	Bicyclomycin resistance protein	AN216_14455	GI:1079608834_x000D_GI:1073052443_x000D_EMBL-CDS:OEV02686.1_x000D_REFSEQ:WP_070197063.1	Bacteria	Terrabacteria group	Actinobacteria	Actinomycetia	Streptomycetales	Streptomycetaceae	Streptomyces	Streptomyces oceani	None	PF13416	A0A1E7KFK4	1	Lipoprotein	1
A0A1E7JK75	Streptomyces abyssalis.	933944	Bicyclomycin resistance protein	AN215_17480	GI:1073585896_x000D_GI:1073040438_x000D_GI:1073037561_x000D_EMBL-CDS:OEU88019.1_x000D_REFSEQ:WP_070011633.1	Bacteria	Terrabacteria group	Actinobacteria	Actinomycetia	Streptomycetales	Streptomycetaceae	Streptomyces	Streptomyces abyssalis	None	PF13416	A0A1E7JK75	1	Lipoprotein	1
A0A1C6UUN1	Micromonospora yangpuensis.	683228	Carbohydrate ABC transporter substrate-binding protein_x000D_ CUT1 family	GA0070617_3616	EMBL-CDS:SCL57752.1	Bacteria	Terrabacteria group	Actinobacteria	Actinomycetia	Micromonosporales	Micromonosporaceae	Micromonospora	Micromonospora yangpuensis	None	PF01547	A0A1C6UUN1	1	Lipoprotein	1
A0A1C6T1M3	Micromonospora rhizosphaerae.	568872	Carbohydrate ABC transporter substrate-binding protein_x000D_ CUT1 family	GA0070624_5324	EMBL-CDS:SCL35668.1	Bacteria	Terrabacteria group	Actinobacteria	Actinomycetia	Micromonosporales	Micromonosporaceae	Micromonospora	Micromonospora rhizosphaerae	None	PF13416	A0A1C6T1M3	1	Lipoprotein	1
A0A1C6SEK8	Micromonospora echinospora_x000D_Micromonospora inyonensis._x000D_Micromonospora pallida._x000D_Micromonospora sagamiensis.	145854_x000D_1877_x000D_47866_x000D_47875	Carbohydrate ABC transporter substrate-binding protein_x000D_ CUT1 family_x000D_Carbohydrate ABC transporter substrate-binding protein_x000D_ CUT1 family (TC 3.A.1.1.-)	GA0070618_5741_x000D_GA0074692_1975_x000D_GA0074694_4954_x000D_JD81_03004	EMBL-CDS:SCL27925.1	Bacteria	Terrabacteria group	Actinobacteria	Actinomycetia	Micromonosporales	Micromonosporaceae	Micromonospora	Micromonospora echinospora_x000D_Micromonospora inyonensis_x000D_Micromonospora pallida_x000D_Micromonospora sagamiensis	None	PF01547	A0A1C6SEK8_x000D_A0A1C4ZT86_x000D_A0A1C6S7P1_x000D_A0A562WIX7	4	Lipoprotein	1
A0A1C6SEE8	Micromonospora globispora._x000D_Micromonospora rhizosphaerae.	1450148_x000D_568872	Bicyclomycin resistance protein_x000D_Carbohydrate ABC transporter substrate-binding protein_x000D_ CUT1 family	DLJ46_31760_x000D_GA0070624_3582	EMBL-CDS:SCL27854.1	Bacteria	Terrabacteria group	Actinobacteria	Actinomycetia	Micromonosporales	Micromonosporaceae	Micromonospora	Micromonospora globispora_x000D_Micromonospora rhizosphaerae	None	PF13416	A0A1C6SEE8_x000D_A0A317JSP1	2	Lipoprotein	1
A0A1C6MJS5	Streptomyces sp. WMMB 714.	1286822	Multiple sugar transport system substrate-binding protein	H181DRAFT_01342	GI:797202301_x000D_EMBL-CDS:SCK18990.1_x000D_REFSEQ:WP_045863286.1	Bacteria	Terrabacteria group	Actinobacteria	Actinomycetia	Streptomycetales	Streptomycetaceae	Streptomyces	Streptomyces sp. WMMB 714	None	PF13416	A0A1C6MJS5	1	Lipoprotein	1
A0A1C5IFN8	Micromonospora echinaurantiaca._x000D_Micromonospora sp. S4605.	1420897_x000D_47857	Bicyclomycin resistance protein_x000D_Carbohydrate ABC transporter substrate-binding protein_x000D_ CUT1 family	DLJ47_28930_x000D_GA0070609_3173	GI:1052665517_x000D_EMBL-CDS:SCG56566.1	Bacteria	Terrabacteria group	Actinobacteria	Actinomycetia	Micromonosporales	Micromonosporaceae	Micromonospora	Micromonospora echinaurantiaca_x000D_Micromonospora sp. S4605	None	PF13416	A0A1C5IFN8_x000D_A0A317K6B7	2	Lipoprotein	1
A0A1C4YUV8	Micromonospora mirobrigensis._x000D_Micromonospora siamensis.	262898_x000D_299152	Carbohydrate ABC transporter substrate-binding protein_x000D_ CUT1 family_x000D_Multiple sugar transport system substrate-binding protein	GA0070564_104417_x000D_GA0074704_3132	EMBL-CDS:SCF24559.1	Bacteria	Terrabacteria group	Actinobacteria	Actinomycetia	Micromonosporales	Micromonosporaceae	Micromonospora	Micromonospora mirobrigensis_x000D_Micromonospora siamensis	None	PF13416	A0A1C4YUV8_x000D_A0A1C5IBL4	2	Lipoprotein	1
A0A1C4QHH1	Streptomyces sp. DvalAA-14.	1839759	Carbohydrate ABC transporter substrate-binding protein_x000D_ CUT1 family	GA0115240_144811	EMBL-CDS:SCE22126.1	Bacteria	Terrabacteria group	Actinobacteria	Actinomycetia	Streptomycetales	Streptomycetaceae	Streptomyces	Streptomyces sp. DvalAA-14	None	PF13416	A0A1C4QHH1	1	Lipoprotein	1
A0A1A8Z6A8	Micromonospora auratinigra.	261654	Multiple sugar transport system substrate-binding protein	GA0070611_0862	GI:1037180222_x000D_EMBL-CDS:SBT39321.1	Bacteria	Terrabacteria group	Actinobacteria	Actinomycetia	Micromonosporales	Micromonosporaceae	Micromonospora	Micromonospora auratinigra	None	PF01547	A0A1A8Z6A8	1	Lipoprotein	1
A0A191VAT7	Streptomyces parvulus._x000D_Streptomyces sp. NRRL WC-3605._x000D_Streptomyces sp. RM72._x000D_Streptomyces sp. SID5606._x000D_Streptomyces sp. T12.	1115510_x000D_146923_x000D_1609103_x000D_2690305_x000D_477697	Bicyclomycin resistance protein_x000D_Carbohydrate ABC transporter substrate-binding protein (CUT1 family)_x000D_Extracellular solute-binding protein	ADL34_25430_x000D_FB570_12326_x000D_KBZ94_19395_x000D_Spa2297_33605	GI:1035488856_x000D_GI:1036896511_x000D_EMBL-CDS:ANJ12025.1_x000D_REFSEQ:WP_064732354.1	Bacteria	Terrabacteria group	Actinobacteria	Actinomycetia	Streptomycetales	Streptomycetaceae	Streptomyces	Streptomyces parvulus_x000D_Streptomyces sp. NRRL WC-3605_x000D_Streptomyces sp. RM72_x000D_Streptomyces sp. SID5606_x000D_Streptomyces sp. T12	None	PF13416	A0A191VAT7_x000D_A0A0X3XL04_x000D_A0A560W2C6_x000D_A0A7K3F4X6_x000D_A0A8I2DZP3	5	Lipoprotein	1
A0A126YCX1	Streptomyces albidoflavus._x000D_Streptomyces sp. CS227._x000D_Streptomyces sp. FR-008._x000D_Streptomyces sp. KE1.	1638939_x000D_1886_x000D_1982763_x000D_206662	Bicyclomycin resistance protein_x000D_Extracellular solute-binding protein	B9W68_21440_x000D_SFR_4992_x000D_Salbus254_4482_x000D_WQ59_10670	GI:1002621533_x000D_GI:1001843700_x000D_EMBL-CDS:AMM10942.1_x000D_REFSEQ:WP_061404897.1	Bacteria	Terrabacteria group	Actinobacteria	Actinomycetia	Streptomycetales	Streptomycetaceae	Streptomyces	Streptomyces albidoflavus_x000D_Streptomyces sp. CS227_x000D_Streptomyces sp. FR-008_x000D_Streptomyces sp. KE1	None	PF13416	A0A126YCX1_x000D_A0A0H1B171_x000D_A0A0S1USF5_x000D_A0A209BPS4	4	Lipoprotein	1
A0A117KBC1	Streptomyces sp. NRRL F-5122._x000D_Streptomyces sp. T1317-0309.	1609098_x000D_2560059	Bicyclomycin resistance protein_x000D_Extracellular solute-binding protein	ADL25_05000_x000D_E4K10_40610	GI:973383403_x000D_GI:972589905_x000D_EMBL-CDS:KUJ55784.1_x000D_REFSEQ:WP_059126396.1	Bacteria	Terrabacteria group	Actinobacteria	Actinomycetia	Streptomycetales	Streptomycetaceae	Streptomyces	Streptomyces sp. NRRL F-5122_x000D_Streptomyces sp. T1317-0309	None	PF13416	A0A117KBC1_x000D_A0A4R9E555	2	Lipoprotein	1
A0A0U3PE23	Arthrobacter sp. AQ5-06._x000D_Pseudarthrobacter sulfonivorans.	121292_x000D_1914304	Bicyclomycin resistance protein	AU252_05675_x000D_DQ354_13540	GI:971863878_x000D_GI:971343592_x000D_EMBL-CDS:ALV43776.1_x000D_REFSEQ:WP_058932770.1	Bacteria	Terrabacteria group	Actinobacteria	Actinomycetia	Micrococcales	Micrococcaceae	Arthrobacter_x000D_Pseudarthrobacter	Arthrobacter sp. AQ5-06_x000D_Pseudarthrobacter sulfonivorans	None	PF01547	A0A0U3PE23_x000D_A0A329YPK6	2	Lipoprotein	1
A0A0Q9LDU0	Arthrobacter sp. Soil736.	1736395	Bicyclomycin resistance protein	ASG92_10340	GI:947975047_x000D_GI:946397171_x000D_EMBL-CDS:KRE47762.1_x000D_REFSEQ:WP_056634791.1	Bacteria	Terrabacteria group	Actinobacteria	Actinomycetia	Micrococcales	Micrococcaceae	Arthrobacter	Arthrobacter sp. Soil736	None	PF13416	A0A0Q9LDU0	1	Lipoprotein	1
A0A0M8VUE3	Streptomyces cadmiisoli._x000D_Streptomyces sp. AS58.	1519489_x000D_2184053	Bicyclomycin resistance protein	ADL00_05130_x000D_DN051_03140	GI:925546434_x000D_GI:926430056_x000D_EMBL-CDS:KOV72879.1_x000D_REFSEQ:WP_053756820.1	Bacteria	Terrabacteria group	Actinobacteria	Actinomycetia	Streptomycetales	Streptomycetaceae	Streptomyces	Streptomyces cadmiisoli_x000D_Streptomyces sp. AS58	None	PF13416	A0A0M8VUE3_x000D_A0A2Z4IS27	2	Lipoprotein	1
A0A0L8NA66	Streptomyces antibioticus._x000D_Streptomyces sp. NRRL WC-3723._x000D_Streptomyces sp. Ru62.	1519491_x000D_1890_x000D_2080745	Bicyclomycin resistance protein	ADK77_39290_x000D_ADL02_31570_x000D_C3492_10200	GI:918526255_x000D_GI:664120202_x000D_EMBL-CDS:KOG59594.1_x000D_REFSEQ:WP_030657372.1	Bacteria	Terrabacteria group	Actinobacteria	Actinomycetia	Streptomycetales	Streptomycetaceae	Streptomyces	Streptomyces antibioticus_x000D_Streptomyces sp. NRRL WC-3723_x000D_Streptomyces sp. Ru62	None	PF13416	A0A0L8NA66_x000D_A0A0M9ZVR3_x000D_A0A2S4ZQI4	3	Lipoprotein	1
A0A0F7NCP8	Streptomyces sp. CMB-StM0423._x000D_Streptomyces sp. CNQ-509._x000D_Streptomyces sp. WAC 06738.	2059884_x000D_2203210_x000D_444103	Bicyclomycin resistance protein	AA958_31405_x000D_CXR04_02880_x000D_DMB38_33315	GI:822597081_x000D_GI:822677521_x000D_EMBL-CDS:AKH85976.1_x000D_REFSEQ:WP_047019204.1	Bacteria	Terrabacteria group	Actinobacteria	Actinomycetia	Streptomycetales	Streptomycetaceae	Streptomyces	Streptomyces sp. CMB-StM0423_x000D_Streptomyces sp. CNQ-509_x000D_Streptomyces sp. WAC 06738	None	PF13416	A0A0F7NCP8_x000D_A0A2K9EMG3_x000D_A0A3Q8UW37	3	Lipoprotein	1
A0A0C2BJX0	Streptomyces sp. 150FB.	1576605	Bicyclomycin resistance protein	QR77_40620	GI:747171191_x000D_GI:748775325_x000D_EMBL-CDS:KIF78381.1_x000D_REFSEQ:WP_040026910.1	Bacteria	Terrabacteria group	Actinobacteria	Actinomycetia	Streptomycetales	Streptomycetaceae	Streptomyces	Streptomyces sp. 150FB	None	PF13416	A0A0C2BJX0	1	Lipoprotein	1
A0A0C2AK45	Streptomyces sp. AcH 505.	352211	Bicyclomycin resistance protein	HY68_37905	GI:747158648_x000D_GI:754612397_x000D_EMBL-CDS:KIF66061.1_x000D_REFSEQ:WP_042001976.1	Bacteria	Terrabacteria group	Actinobacteria	Actinomycetia	Streptomycetales	Streptomycetaceae	Streptomyces	Streptomyces sp. AcH 505	None	PF13416	A0A0C2AK45	1	Lipoprotein	1
A0A0B5ERZ4	Streptomyces albus (strain ATCC 21838 / DSM 41398 / FERM P-419 / JCM 4703 /NBRC 107858)	1081613	Putative binding protein dependent transport lipoprotein	SLNWT_1155	GI:749175785_x000D_GI:749646102_x000D_EMBL-CDS:AJE81531.1_x000D_REFSEQ:WP_040246894.1	Bacteria	Terrabacteria group	Actinobacteria	Actinomycetia	Streptomycetales	Streptomycetaceae	Streptomyces	Streptomyces albus subsp. albus DSM 41398	None	PF13416	A0A0B5ERZ4	1	Lipoprotein	1
A0A0A6UV49	Actinoplanes utahensis.	1869	Bicyclomycin resistance protein	MB27_03980	GI:759826633_x000D_GI:724746800_x000D_EMBL-CDS:KHD78783.1_x000D_REFSEQ:WP_043522503.1	Bacteria	Terrabacteria group	Actinobacteria	Actinomycetia	Micromonosporales	Micromonosporaceae	Actinoplanes	Actinoplanes utahensis	None	PF01547	A0A0A6UV49	1	Lipoprotein	1
A0A010ZNG1	Cryptosporangium arvum DSM 44712.	927661	ABC-type sugar transport system_x000D_ periplasmic component	CryarDRAFT_1290	GI:589395467_x000D_GI:737882522_x000D_EMBL-CDS:EXG80224.1_x000D_REFSEQ:WP_035849030.1	Bacteria	Terrabacteria group	Actinobacteria	Actinomycetia	Cryptosporangiales	Cryptosporangiaceae	Cryptosporangium	Cryptosporangium arvum DSM 44712	None	PF01547	A0A010ZNG1	1	Lipoprotein	1
F2NL28	Marinithermus hydrothermalis (strain DSM 14884 / JCM 11576 / T1)	869210	Extracellular solute-binding protein family 1	Marky_0681	GI:503468822_x000D_GI:328450530_x000D_EMBL-CDS:AEB11431.1_x000D_REFSEQ:WP_013703483.1	Bacteria	Terrabacteria group	Deinococcus-Thermus	Deinococci	Thermales	Thermaceae	Marinithermus	Marinithermus hydrothermalis DSM 14884	None	PF13416	F2NL28	1	Secreted	2
E4U9Q6	Oceanithermus desulfurans NBRC 100063._x000D_Oceanithermus profundus (strain DSM 14977 / NBRC 100410 / VKM B-2274 /506)_x000D_Oceanithermus profundus.	1227550_x000D_187137_x000D_670487	Bicyclomycin resistance protein_x000D_Carbohydrate ABC transporter substrate-binding protein_x000D_ CUT1 family_x000D_Extracellular solute-binding protein	ENK37_00560_x000D_ODE01S_01330_x000D_Ocepr_1767	GI:503223729_x000D_GI:313153369_x000D_EMBL-CDS:ADR37220.1_x000D_REFSEQ:WP_013458390.1	Bacteria	Terrabacteria group	Deinococcus-Thermus	Deinococci	Thermales	Thermaceae	Oceanithermus	Oceanithermus desulfurans NBRC 100063_x000D_Oceanithermus profundus_x000D_Oceanithermus profundus DSM 14977	None	PF01547	E4U9Q6_x000D_A0A511RGC4_x000D_A0A7C4ZEY1	3	Other	2
D7CUT8	Truepera radiovictrix (strain DSM 17093 / CIP 108686 / LMG 22925 / RQ-24)	649638	Extracellular solute-binding protein family 1	Trad_0947	GI:297164368_x000D_EMBL-CDS:ADI14079.1_x000D_REFSEQ:WP_013177450.1	Bacteria	Terrabacteria group	Deinococcus-Thermus	Deinococci	Trueperales	Trueperaceae	Truepera	Truepera radiovictrix DSM 17093	None	PF13416	D7CUT8	1	Secreted	2
A0A5Q4G3D5	Trueperaceae bacterium.	2026798	Extracellular solute-binding protein	EA416_08160	EMBL-CDS:TVR92093.1	Bacteria	Terrabacteria group	Deinococcus-Thermus	Deinococci	Trueperales	Trueperaceae	unclassified Trueperaceae	Trueperaceae bacterium	None	PF13416	A0A5Q4G3D5	1	Secreted	2
X7F8B3	Roseivivax isoporae LMG 25204.	1449351	Bicyclomycin resistance protein	RISW2_02965	GI:575506712_x000D_EMBL-CDS:ETX29142.1_x000D_REFSEQ:WP_043769725.1	Bacteria	NA-Bacteria	Proteobacteria	Alphaproteobacteria	Rhodobacterales	Roseobacteraceae	Roseivivax	Roseivivax isoporae LMG 25204	None	PF13416	X7F8B3	1	Secreted	2
W8SJK4	Roseibacterium elongatum DSM 19469.	1294273	ABC-type sugar transport system_x000D_ periplasmic binding protein YcjN	roselon_00233	GI:594547671_x000D_EMBL-CDS:AHM02690.1	Bacteria	NA-Bacteria	Proteobacteria	Alphaproteobacteria	Rhodobacterales	Roseobacteraceae	Roseibacterium	Roseibacterium elongatum DSM 19469	None	PF13416	W8SJK4	1	Secreted	2
Q28SW2	Jannaschia sp. (strain CCS1)	290400	Carbohydrate ABC transporter substrate-binding protein_x000D_ CUT1 family	Jann_1283	GI:499773673_x000D_GI:88863323_x000D_EMBL-CDS:ABD54200.1_x000D_REFSEQ:WP_011454407.1	Bacteria	NA-Bacteria	Proteobacteria	Alphaproteobacteria	Rhodobacterales	Roseobacteraceae	Jannaschia	Jannaschia sp. CCS1	None	PF13416	Q28SW2	1	Secreted	2
Q0FII0	Pelagibaca sp._x000D_Salipiger bermudensis (strain DSM 26914 / JCM 13377 / KCTC 12554 /HTCC2601)	1979400_x000D_314265	Bicyclomycin resistance protein_x000D_Putative binding protein dependent transport lipoprotein	CMI67_11095_x000D_R2601_09492	GI:495067838_x000D_GI:114540911_x000D_EMBL-CDS:EAU43971.1_x000D_REFSEQ:WP_007792663.1	Bacteria	NA-Bacteria	Proteobacteria	Alphaproteobacteria	Rhodobacterales	Roseobacteraceae	Pelagibaca_x000D_Salipiger	Pelagibaca sp._x000D_Salipiger bermudensis HTCC2601	None	PF13416	Q0FII0_x000D_A0A2D6B8Y2	2	Secreted	2
K2JJU8	Celeribacter baekdonensis B30._x000D_Celeribacter baekdonensis.	1208323_x000D_875171	Bicyclomycin resistance protein_x000D_Carbohydrate ABC transporter substrate-binding protein_x000D_ CUT1 family (TC 3.A.1.1.-)_x000D_Family 1 extracellular solute-binding protein	B30_12562_x000D_DA792_19155_x000D_SAMN04488117_10529	GI:497258252_x000D_GI:407200829_x000D_EMBL-CDS:EKE70834.1_x000D_REFSEQ:WP_009572469.1	Bacteria	NA-Bacteria	Proteobacteria	Alphaproteobacteria	Rhodobacterales	Roseobacteraceae	Celeribacter	Celeribacter baekdonensis_x000D_Celeribacter baekdonensis B30	None	PF01547_x000D_PF13416	K2JJU8_x000D_A0A1G7LXY9_x000D_A0A2R4M6Z5	3	Secreted	2
G8PQD8	Pseudovibrio denitrificans._x000D_Pseudovibrio sp. (strain FO-BEG1)_x000D_Pseudovibrio sp. Ad26._x000D_Pseudovibrio sp. JE062._x000D_Pseudovibrio sp. W74.	1735584_x000D_258256_x000D_439495_x000D_911045_x000D_989410	Bacterial extracellular solute-binding protein_x000D_Carbohydrate ABC transporter substrate-binding protein_x000D_ CUT1 family_x000D_Extracellular solute-binding protein_x000D_ family 1	PJE062_4678_x000D_PSE_3948_x000D_PsAD26_04389_x000D_PsW74_04541_x000D_SAMN05444141_102615	GI:359345078_x000D_EMBL-CDS:AEV38452.1	Bacteria	NA-Bacteria	Proteobacteria	Alphaproteobacteria	Hyphomicrobiales	Stappiaceae	Pseudovibrio	Pseudovibrio denitrificans_x000D_Pseudovibrio sp. Ad26_x000D_Pseudovibrio sp. FO-BEG1_x000D_Pseudovibrio sp. JE062_x000D_Pseudovibrio sp. W74	None	PF01547_x000D_PF13416	G8PQD8_x000D_A0A161X8Y0_x000D_A0A165NMT6_x000D_A0A1I6ZUJ9_x000D_B6R0Q6	5	Secreted	2
G6A0X5	SAR116 cluster alpha proteobacterium HIMB100.	909943	ABC-type sugar transport system_x000D_ periplasmic component	HIMB100_00019430	GI:356676007_x000D_EMBL-CDS:EHI48360.1	Bacteria	NA-Bacteria	Proteobacteria	Alphaproteobacteria	Alphaproteobacteria incertae s	NA	NA	SAR116 cluster alpha proteobacterium HIMB100	None	PF13416	G6A0X5	1	Secreted	2
E2CKA5	Roseibium sp. TrichSKD4.	744980	Extracellular solute-binding protein	TRICHSKD4_3521	GI:307772068_x000D_EMBL-CDS:EFO31291.1	Bacteria	NA-Bacteria	Proteobacteria	Alphaproteobacteria	Hyphomicrobiales	Stappiaceae	Roseibium	Roseibium sp. TrichSKD4	None	PF13416	E2CKA5	1	Other	2
A8LIY1	Dinoroseobacter shibae (strain DSM 16493 / NCIMB 14021 / DFL 12)	398580	Extracellular solute-binding protein family 1	Dshi_1353	GI:157911662_x000D_EMBL-CDS:ABV93095.1	Bacteria	NA-Bacteria	Proteobacteria	Alphaproteobacteria	Rhodobacterales	Roseobacteraceae	Dinoroseobacter	Dinoroseobacter shibae DFL 12 = DSM 16493	None	PF13416	A8LIY1	1	Other	2
A3TUS9	Pseudooceanicola batsensis (strain ATCC BAA-863 / DSM 15984 / KCTC 12145 /HTCC2597)	252305	Putative binding protein dependent transport lipoprotein	OB2597_09034	GI:84392007_x000D_EMBL-CDS:EAQ04275.1	Bacteria	NA-Bacteria	Proteobacteria	Alphaproteobacteria	Rhodobacterales	Rhodobacteraceae	Pseudooceanicola	Pseudooceanicola batsensis HTCC2597	None	PF13416	A3TUS9	1	Secreted	2
A3K844	Sagittula sp. P11._x000D_Sagittula stellata E-37.	2009329_x000D_388399	Bicyclomycin resistance protein_x000D_Extracellular solute-binding protein_x000D_ family 1	CDO87_02515_x000D_SSE37_09718	GI:126707460_x000D_GI:492488118_x000D_EMBL-CDS:EBA06523.1_x000D_REFSEQ:WP_005862071.1	Bacteria	NA-Bacteria	Proteobacteria	Alphaproteobacteria	Rhodobacterales	Roseobacteraceae	Sagittula	Sagittula sp. P11_x000D_Sagittula stellata E-37	None	PF13416	A3K844_x000D_A0A2K8W745	2	Secreted	2
A0A8J3EFC2	Salipiger pallidus.	1775170	Bicyclomycin resistance protein	GCM10011415_07360	EMBL-CDS:GGG63469.1	Bacteria	NA-Bacteria	Proteobacteria	Alphaproteobacteria	Rhodobacterales	Roseobacteraceae	Salipiger	Salipiger pallidus	None	PF13416	A0A8J3EFC2	1	Secreted	2
A0A8I1IU91	Rhodobacteraceae bacterium.	1904441	Extracellular solute-binding protein	JKP97_15205	EMBL-CDS:MBL4543121.1	Bacteria	NA-Bacteria	Proteobacteria	Alphaproteobacteria	Rhodobacterales	Rhodobacteraceae	unclassified Rhodobacteraceae	Rhodobacteraceae bacterium	None	PF13416	A0A8I1IU91	1	Secreted	2
A0A8F6YBH5	Gymnodinialimonas ceratoperidinii.	2856823	Extracellular solute-binding protein	KYE46_07055	EMBL-CDS:QXT40974.1	Bacteria	NA-Bacteria	Proteobacteria	Alphaproteobacteria	Rhodobacterales	Rhodobacteraceae	Gymnodinialimonas	Gymnodinialimonas ceratoperidinii	None	PF13416	A0A8F6YBH5	1	Secreted	2
A0A848WFD6	Silicimonas sp.	2058390	Extracellular solute-binding protein	HKN27_00790	EMBL-CDS:NNE86585.1	Bacteria	NA-Bacteria	Proteobacteria	Alphaproteobacteria	Rhodobacterales	Rhodobacteraceae	Silicimonas	Silicimonas sp.	None	PF01547	A0A848WFD6	1	Secreted	2
A0A844VYH5	Pseudooceanicola pacificus.	2676438	Extracellular solute-binding protein	GLS40_01970	EMBL-CDS:MWB76786.1	Bacteria	NA-Bacteria	Proteobacteria	Alphaproteobacteria	Rhodobacterales	Rhodobacteraceae	Pseudooceanicola	Pseudooceanicola pacificus	None	PF13416	A0A844VYH5	1	Secreted	2
A0A843YKD9	Tritonibacter litoralis.	2662264	Extracellular solute-binding protein	GFB49_14325	EMBL-CDS:MQQ09639.1	Bacteria	NA-Bacteria	Proteobacteria	Alphaproteobacteria	Rhodobacterales	Rhodobacteraceae	Tritonibacter	Tritonibacter litoralis	None	PF13416	A0A843YKD9	1	Secreted	2
A0A7Y7A1Z3	Rhodobacteraceae bacterium._x000D_Salipiger sp._x000D_Salipiger thiooxidans.	1904441_x000D_2078585_x000D_282683	Bicyclomycin resistance protein_x000D_Carbohydrate ABC transporter substrate-binding protein_x000D_ CUT1 family (TC 3.A.1.1.-)_x000D_Extracellular solute-binding protein	CMP09_06625_x000D_HWE37_03230_x000D_SAMN04488105_11629	EMBL-CDS:NVK59068.1	Bacteria	NA-Bacteria	Proteobacteria	Alphaproteobacteria	Rhodobacterales	Rhodobacteraceae_x000D_Roseobacteraceae	Salipiger_x000D_unclassified Rhodobacteraceae	Rhodobacteraceae bacterium_x000D_Salipiger sp._x000D_Salipiger thiooxidans	None	PF13416	A0A7Y7A1Z3_x000D_A0A1G7JS76_x000D_A0A7G2TK59	3	Secreted	2
A0A7Y2JJG8	Boseongicola sp._x000D_Rhodobacteraceae bacterium._x000D_Silicimonas sp.	1886600_x000D_1904441_x000D_2058390	Extracellular solute-binding protein	EX266_11835_x000D_HKM96_04460	EMBL-CDS:NNF90612.1	Bacteria	NA-Bacteria	Proteobacteria	Alphaproteobacteria	Rhodobacterales	Rhodobacteraceae	Boseongicola_x000D_Silicimonas_x000D_unclassified Rhodobacteraceae	Boseongicola sp._x000D_Rhodobacteraceae bacterium_x000D_Silicimonas sp.	None	PF01547	A0A7Y2JJG8_x000D_A0A520ZMU4_x000D_A0A849GM00	3	Secreted	2
A0A7Y2J171	Rhodobacteraceae bacterium.	1904441	Extracellular solute-binding protein	None	EMBL-CDS:NNF72378.1_x000D_EMBL-CDS:NNK66834.1	Bacteria	NA-Bacteria	Proteobacteria	Alphaproteobacteria	Rhodobacterales	Rhodobacteraceae	unclassified Rhodobacteraceae	Rhodobacteraceae bacterium	None	PF01547	A0A7Y2J171	1	Other	2
A0A7X3S984	Stappia sp. GBMRC 2046.	2692190	Extracellular solute-binding protein	GR183_16835	EMBL-CDS:MXN66584.1	Bacteria	NA-Bacteria	Proteobacteria	Alphaproteobacteria	Hyphomicrobiales	Stappiaceae	Stappia	Stappia sediminis	None	PF13416	A0A7X3S984	1	Secreted	2
A0A7S9QBF7	Pontivivens ytuae.	2789856	Extracellular solute-binding protein	I0K15_10610	EMBL-CDS:QPH52282.1	Bacteria	NA-Bacteria	Proteobacteria	Alphaproteobacteria	Rhodobacterales	Rhodobacteraceae	Pontivivens	Pontivivens ytuae	None	PF01547	A0A7S9QBF7	1	Secreted	2
A0A7L9WSA0	Pseudopuniceibacterium antarcticum._x000D_Pseudopuniceibacterium sediminis.	2211117_x000D_2613965	Extracellular solute-binding protein	DL237_02980_x000D_F3W81_14725	EMBL-CDS:QOL81970.1	Bacteria	NA-Bacteria	Proteobacteria	Alphaproteobacteria	Rhodobacterales	Rhodobacteraceae	Pseudopuniceibacterium	Pseudopuniceibacterium antarcticum_x000D_Pseudopuniceibacterium sediminis	None	PF13416	A0A7L9WSA0_x000D_A0A399J4J6	2	Secreted	2
A0A7D7VFH8	Boseongicola sp.	1886600	Extracellular solute-binding protein	GKR98_09385	EMBL-CDS:QMU58386.1	Bacteria	NA-Bacteria	Proteobacteria	Alphaproteobacteria	Rhodobacterales	Rhodobacteraceae	Boseongicola	Boseongicola sp.	None	PF01547	A0A7D7VFH8	1	Secreted	2
A0A7C5QT43	Aliiroseovarius sp.	1872442	Extracellular solute-binding protein	ENJ52_11135	EMBL-CDS:HHL22063.1	Bacteria	NA-Bacteria	Proteobacteria	Alphaproteobacteria	Rhodobacterales	Rhodobacteraceae	Aliiroseovarius	Aliiroseovarius sp.	None	PF13416	A0A7C5QT43	1	Secreted	2
A0A7C5IT81	Devosia sp.	1871048	Extracellular solute-binding protein	ENJ90_02590	EMBL-CDS:HHG89356.1	Bacteria	NA-Bacteria	Proteobacteria	Alphaproteobacteria	Hyphomicrobiales	Devosiaceae	Devosia	Devosia sp.	None	PF01547	A0A7C5IT81	1	Secreted	2
A0A7C3VRC4	Aliiroseovarius sp.	1872442	Extracellular solute-binding protein	ENK28_07850	EMBL-CDS:HGG05357.1	Bacteria	NA-Bacteria	Proteobacteria	Alphaproteobacteria	Rhodobacterales	Rhodobacteraceae	Aliiroseovarius	Aliiroseovarius sp.	None	PF01547	A0A7C3VRC4	1	Other	2
A0A6V6ZJ38	Roseibium sp. RKSG952._x000D_Ruegeria atlantica._x000D_Ruegeria conchae._x000D_Ruegeria meonggei._x000D_Ruegeria sp. ANG-R._x000D_Ruegeria sp. THAF57._x000D_Shimia abyssi.	1446476_x000D_1577903_x000D_1662395_x000D_2529384_x000D_2744555_x000D_81569_x000D_981384	Bacterial extracellular solute-binding protein_x000D_Bicyclomycin resistance protein_x000D_Carbohydrate ABC transporter substrate-binding protein (CUT1 family)_x000D_Extracellular solute-binding protein_x000D_Maltose-binding periplasmic proteins/domains	CLV75_2329_x000D_CLV88_1118_x000D_E1297_40945_x000D_RA27_09230_x000D_RUA4292_01992_x000D_RUESEDTHA_01346_x000D_RUM4293_03628_x000D_RUM8411_02020	EMBL-CDS:CAD0184464.1	Bacteria	NA-Bacteria	Proteobacteria	Alphaproteobacteria	Hyphomicrobiales_x000D_Rhodobacterales	Roseobacteraceae_x000D_Stappiaceae	Roseibium_x000D_Ruegeria_x000D_Shimia	Roseibium sp. RKSG952_x000D_Ruegeria atlantica_x000D_Ruegeria conchae_x000D_Ruegeria meonggei_x000D_Ruegeria sp. ANG-R_x000D_Ruegeria sp. THAF57_x000D_Shimia abyssi	None	PF13416	A0A6V6ZJ38_x000D_A0A0C1GGW3_x000D_A0A0P1E962_x000D_A0A0P1F1A1_x000D_A0A1X6Z921_x000D_A0A2P8F968_x000D_A0A497ZF90_x000D_A0A6N8AAU7	8	Secreted	2
A0A6P1T2K6	Algicella marina.	2683284	Extracellular solute-binding protein	GO499_18045	EMBL-CDS:QHQ36948.1	Bacteria	NA-Bacteria	Proteobacteria	Alphaproteobacteria	Rhodobacterales	Rhodobacteraceae	unclassified Rhodobacteraceae	Algicella marina	None	PF13416	A0A6P1T2K6	1	Secreted	2
A0A6N9BDX0	Rhodobacteraceae bacterium.	1904441	Extracellular solute-binding protein	F4170_00085_x000D_F4223_10035	EMBL-CDS:MYE37435.1_x000D_EMBL-CDS:MYG43489.1	Bacteria	NA-Bacteria	Proteobacteria	Alphaproteobacteria	Rhodobacterales	Rhodobacteraceae	unclassified Rhodobacteraceae	Rhodobacteraceae bacterium	None	PF01547_x000D_PF13416	A0A6N9BDX0_x000D_A0A6B1F1A0_x000D_A0A7X3Z042	3	Secreted	2
A0A6N6JD87	Litoreibacter roseus.	2601869	Bicyclomycin resistance protein	KIN_10210	EMBL-CDS:GFE63947.1	Bacteria	NA-Bacteria	Proteobacteria	Alphaproteobacteria	Rhodobacterales	Roseobacteraceae	Litoreibacter	Litoreibacter roseus	None	PF01547	A0A6N6JD87	1	Secreted	2
A0A6N1VJX3	Oricola thermophila.	2742145	Extracellular solute-binding protein	HTY61_17290	EMBL-CDS:QKV20075.1	Bacteria	NA-Bacteria	Proteobacteria	Alphaproteobacteria	Hyphomicrobiales	Phyllobacteriaceae	Oricola	Oricola thermophila	None	PF13416	A0A6N1VJX3	1	Secreted	2
A0A6L7LRV4	Boseongicola sp. SB0665_bin_10._x000D_Boseongicola sp. SB0677_bin_26.	2604845_x000D_2604851	Extracellular solute-binding protein	F4213_12555_x000D_F4Y68_17305	EMBL-CDS:MXX90972.1	Bacteria	NA-Bacteria	Proteobacteria	Alphaproteobacteria	Rhodobacterales	Rhodobacteraceae	Boseongicola	Boseongicola sp. SB0665_bin_10_x000D_Boseongicola sp. SB0677_bin_26	None	PF01547	A0A6L7LRV4_x000D_A0A7X3ZYD0	2	Secreted	2
A0A6L5Z5K3	Halovulum marinum.	2662447	Extracellular solute-binding protein	GE300_17005	EMBL-CDS:MSU91282.1	Bacteria	NA-Bacteria	Proteobacteria	Alphaproteobacteria	Rhodobacterales	Rhodobacteraceae	Halovulum	Halovulum marinum	None	PF13416	A0A6L5Z5K3	1	Other	2
A0A6B0TSF5	Oceanomicrobium pacificus.	2692916	Extracellular solute-binding protein	GSH16_01635	EMBL-CDS:MXU64132.1	Bacteria	NA-Bacteria	Proteobacteria	Alphaproteobacteria	Rhodobacterales	Rhodobacteraceae	Oceanomicrobium	Oceanomicrobium pacificus	None	PF01547	A0A6B0TSF5	1	Secreted	2
A0A6A4RCB5	Zongyanglinia huanghaiensis._x000D_Zongyanglinia marina.	2578117_x000D_2682100	Extracellular solute-binding protein	GO984_17570_x000D_GP644_22835	EMBL-CDS:KAE9625112.1	Bacteria	NA-Bacteria	Proteobacteria	Alphaproteobacteria	Rhodobacterales	Rhodobacteraceae	Zongyanglinia	Zongyanglinia huanghaiensis_x000D_Zongyanglinia marina	None	PF01547	A0A6A4RCB5_x000D_A0A6L6WNM4	2	Secreted	2
A0A5R8YHI1	Cohaesibacter sp. CAU 1516.	2576038	Extracellular solute-binding protein	FDK21_00635	EMBL-CDS:TLP49340.1	Bacteria	NA-Bacteria	Proteobacteria	Alphaproteobacteria	Hyphomicrobiales	Cohaesibacteraceae	Cohaesibacter	Cohaesibacter sp. CAU 1516	None	PF13416	A0A5R8YHI1	1	Other	2
A0A5J5GRT5	Histidinibacterium aquaticum.	2613962	Extracellular solute-binding protein	F3S47_02225	EMBL-CDS:KAA9010092.1	Bacteria	NA-Bacteria	Proteobacteria	Alphaproteobacteria	Rhodobacterales	Rhodobacteraceae	Histidinibacterium	Histidinibacterium aquaticum	None	PF13416	A0A5J5GRT5	1	Secreted	2
A0A5E8GYN1	Alphaproteobacteria bacterium AO1-B._x000D_Labrenzia sp. PHM005._x000D_Labrenzia sp. VG12._x000D_Roseibium alexandrii (strain DSM 17067 / NCIMB 14079 / DFL-11)_x000D_Roseibium alexandrii.	1905358_x000D_2021862_x000D_244592_x000D_2590016_x000D_388408	ABC-type sugar transport system_x000D_ periplasmic component_x000D_Bicyclomycin resistance protein_x000D_Extracellular solute-binding protein_x000D_Maltose-binding periplasmic proteins/domains	BKI51_16910_x000D_CHH27_15005_x000D_FJ695_08470_x000D_LAX5112_00903_x000D_SADFL11_1961	GI:495467275_x000D_GI:222437994_x000D_EMBL-CDS:EEE44673.1_x000D_REFSEQ:WP_008191966.1	Bacteria	NA-Bacteria	Proteobacteria	Alphaproteobacteria	Hyphomicrobiales_x000D_unclassified Alphaproteobacter	NA_x000D_Stappiaceae	Labrenzia_x000D_NA_x000D_Roseibium	Alphaproteobacteria bacterium AO1-B_x000D_Labrenzia sp. PHM005_x000D_Labrenzia sp. VG12_x000D_Roseibium alexandrii_x000D_Roseibium alexandrii DFL-11	None	PF01547_x000D_PF13416	A0A5E8GYN1_x000D_A0A0M6ZVF0_x000D_A0A1L9Q964_x000D_A0A222F7M5_x000D_A0A4Y6RU31	5	Secreted	2
A0A5D0VDD9	Rhodobacterales bacterium.	1948890	Extracellular solute-binding protein	FMN50_19255	EMBL-CDS:TYC52147.1	Bacteria	NA-Bacteria	Proteobacteria	Alphaproteobacteria	Rhodobacterales	unclassified Rhodobactera	NA	Rhodobacterales bacterium	None	PF01547	A0A5D0VDD9	1	Secreted	2
A0A5B8G3U9	Paroceanicella profunda.	2579971	Extracellular solute-binding protein	FDP22_22600	EMBL-CDS:QDL94660.1	Bacteria	NA-Bacteria	Proteobacteria	Alphaproteobacteria	Rhodobacterales	Rhodobacteraceae	Paroceanicella	Paroceanicella profunda	None	PF13416	A0A5B8G3U9	1	Secreted	2
A0A5B8BTM6	Oceanicola sp. D3.	2587163	Extracellular solute-binding protein	FHY55_00685	EMBL-CDS:QDC07849.1	Bacteria	NA-Bacteria	Proteobacteria	Alphaproteobacteria	Rhodobacterales	Roseobacteraceae	Oceanicola	Oceanicola sp. D3	None	PF13416	A0A5B8BTM6	1	Secreted	2
A0A547Q8Z0	Paenimaribius caenipelagi.	2489174	Extracellular solute-binding protein	FEV53_03525	EMBL-CDS:TRD22856.1	Bacteria	NA-Bacteria	Proteobacteria	Alphaproteobacteria	Rhodobacterales	Rhodobacteraceae	Paenimaribius	Paenimaribius caenipelagi	None	PF13416	A0A547Q8Z0	1	Secreted	2
A0A545TF62	Denitrobaculum tricleocarpae.	2591009	Extracellular solute-binding protein	FKG95_23485	EMBL-CDS:TQV75874.1	Bacteria	NA-Bacteria	Proteobacteria	Alphaproteobacteria	Rhodospirillales	Rhodospirillaceae	Denitrobaculum	Denitrobaculum tricleocarpae	None	PF13416	A0A545TF62	1	Secreted	2
A0A4R1NJY7	Shimia isoporae.	647720	Carbohydrate ABC transporter substrate-binding protein (CUT1 family)	BXY66_0392	EMBL-CDS:TCL08355.1	Bacteria	NA-Bacteria	Proteobacteria	Alphaproteobacteria	Rhodobacterales	Roseobacteraceae	Shimia	Shimia isoporae	None	PF13416	A0A4R1NJY7	1	Secreted	2
A0A4Q3Z9S9	Tropicimonas sp. IMCC6043.	2510645	Extracellular solute-binding protein	EU800_09570	EMBL-CDS:RYH10125.1	Bacteria	NA-Bacteria	Proteobacteria	Alphaproteobacteria	Rhodobacterales	Roseobacteraceae	Tropicimonas	Tropicimonas sp. IMCC6043	None	PF13416	A0A4Q3Z9S9	1	Secreted	2
A0A4P7JGB8	Boseongicola sp. CCM32.	2552942	Extracellular solute-binding protein	E2K80_01570	EMBL-CDS:QBY02587.1	Bacteria	NA-Bacteria	Proteobacteria	Alphaproteobacteria	Rhodobacterales	Rhodobacteraceae	Boseongicola	Boseongicola sp. CCM32	None	PF13416	A0A4P7JGB8	1	Secreted	2
A0A4P6V1J3	Roseitalea porphyridii.	1852022	Extracellular solute-binding protein	E0E05_07845	EMBL-CDS:QBK30519.1	Bacteria	NA-Bacteria	Proteobacteria	Alphaproteobacteria	Hyphomicrobiales	Phyllobacteriaceae	Roseitalea	Roseitalea porphyridii	None	PF13416	A0A4P6V1J3	1	Secreted	2
A0A438AKD0	Mesobaculum littorinae.	2486419	Extracellular solute-binding protein	EKE94_00865	EMBL-CDS:RVV99281.1	Bacteria	NA-Bacteria	Proteobacteria	Alphaproteobacteria	Rhodobacterales	Roseobacteraceae	Mesobaculum	Mesobaculum littorinae	None	PF13416	A0A438AKD0	1	Other	2
A0A437LDN2	Rhodobacteraceae bacterium CCMM004.	2499834	Extracellular solute-binding protein	DXV76_13445	EMBL-CDS:RVT83517.1	Bacteria	NA-Bacteria	Proteobacteria	Alphaproteobacteria	Rhodobacterales	Rhodobacteraceae	unclassified Rhodobacteraceae	Rhodobacteraceae bacterium CCMM004	None	PF01547	A0A437LDN2	1	Secreted	2
A0A418SAV0	Pseudooceanicola algae.	1537215	Extracellular solute-binding protein	PSAL_025000	EMBL-CDS:QPM91248.1	Bacteria	NA-Bacteria	Proteobacteria	Alphaproteobacteria	Rhodobacterales	Rhodobacteraceae	Pseudooceanicola	Pseudooceanicola algae	None	PF13416	A0A418SAV0	1	Secreted	2
A0A3M1LV84	Alphaproteobacteria bacterium.	1913988	Extracellular solute-binding protein	D6754_15200	EMBL-CDS:RMF34321.1	Bacteria	NA-Bacteria	Proteobacteria	Alphaproteobacteria	unclassified Alphaproteobacter	NA	NA	Alphaproteobacteria bacterium	None	PF01547	A0A3M1LV84	1	Secreted	2
A0A3L9Y0R7	Rhodophyticola porphyridii.	1852017	Extracellular solute-binding protein	D9R08_17575	EMBL-CDS:RMA40985.1	Bacteria	NA-Bacteria	Proteobacteria	Alphaproteobacteria	Rhodobacterales	Rhodobacteraceae	Rhodophyticola	Rhodophyticola porphyridii	None	PF13416	A0A3L9Y0R7	1	Secreted	2
A0A3C1TZW1	Alphaproteobacteria bacterium._x000D_Rhodospirillaceae bacterium._x000D_SAR116 cluster bacterium.	1898112_x000D_1913988_x000D_2024888	Bicyclomycin resistance protein	CMM65_03325_x000D_CMN36_04140_x000D_CMN39_05660_x000D_DE310_06170_x000D_DEP10_11285	EMBL-CDS:HAO57015.1_x000D_EMBL-CDS:HCD80678.1	Bacteria	NA-Bacteria	Proteobacteria	Alphaproteobacteria	Alphaproteobacteria incertae s_x000D_Rhodospirillales_x000D_unclassified Alphaproteobacter	NA_x000D_Rhodospirillaceae	NA_x000D_unclassified Rhodospirillaceae	Alphaproteobacteria bacterium_x000D_Rhodospirillaceae bacterium_x000D_SAR116 cluster bacterium	None	PF13416	A0A3C1TZW1_x000D_A0A2D4VYJ3_x000D_A0A2D5XUE1_x000D_A0A2D7DAF6_x000D_A0A3D0RDZ7_x000D_A0A3D2FVV6	6	Secreted	2
A0A3B0M7X0	Roseibaca calidilacus._x000D_Roseibaca ekhonensis.	1666912_x000D_254356	ABC-type multiple sugar uptake system substrate-binding component_x000D_Bicyclomycin resistance protein	HLUCCA05_14350_x000D_ROE7235_01763	EMBL-CDS:SUZ32012.1	Bacteria	NA-Bacteria	Proteobacteria	Alphaproteobacteria	Rhodobacterales	Rhodobacteraceae	Roseibaca	Roseibaca calidilacus_x000D_Roseibaca ekhonensis	None	PF13416	A0A3B0M7X0_x000D_A0A0P7WGK9	2	Secreted	2
A0A3A8ABR4	Oceaniradius stylonematis._x000D_Oricola sp.	1979950_x000D_2184161	Extracellular solute-binding protein	DEM25_012530_x000D_ED558_13595	EMBL-CDS:RKF06429.1	Bacteria	NA-Bacteria	Proteobacteria	Alphaproteobacteria	Hyphomicrobiales	Phyllobacteriaceae	Oceaniradius_x000D_Oricola	Oceaniradius stylonematis_x000D_Oricola sp.	None	PF13416	A0A3A8ABR4_x000D_A0A7H4K8V7	2	Secreted	2
A0A367XH55	Thalassospira xiamenensis.	220697	Bicyclomycin resistance protein	TH44_06650	GI:1016258375_x000D_GI:1016007514_x000D_EMBL-CDS:RCK52081.1_x000D_REFSEQ:WP_062958681.1	Bacteria	NA-Bacteria	Proteobacteria	Alphaproteobacteria	Rhodospirillales	Thalassospiraceae	Thalassospira	Thalassospira xiamenensis	None	PF13416	A0A367XH55	1	Secreted	2
A0A367VWK6	Thalassospira lohafexi._x000D_Thalassospira lucentensis MCCC 1A00383 = DSM 14000._x000D_Thalassospira lucentensis.	1123365_x000D_168935_x000D_744227	Bicyclomycin resistance protein	COO92_12875_x000D_TH1_04665	GI:550983311_x000D_EMBL-CDS:RCK30105.1_x000D_REFSEQ:WP_022731409.1	Bacteria	NA-Bacteria	Proteobacteria	Alphaproteobacteria	Rhodospirillales	Thalassospiraceae	Thalassospira	Thalassospira lohafexi_x000D_Thalassospira lucentensis_x000D_Thalassospira lucentensis MCCC 1A00383 = DSM 14000	None	PF13416	A0A367VWK6_x000D_A0A2N3L4A7_x000D_A0A358HZ59	3	Secreted	2
A0A2Y9AUW2	Jannaschia seohaensis.	475081	Multiple sugar transport system substrate-binding protein	None	EMBL-CDS:PWJ16901.1_x000D_EMBL-CDS:SSA48101.1	Bacteria	NA-Bacteria	Proteobacteria	Alphaproteobacteria	Rhodobacterales	Roseobacteraceae	Jannaschia	Jannaschia seohaensis	None	PF01547	A0A2Y9AUW2	1	Secreted	2
A0A2V2LB15	Meridianimarinicoccus roseus.	2072018	Bicyclomycin resistance protein	DKT77_11675	EMBL-CDS:PWR02455.1	Bacteria	NA-Bacteria	Proteobacteria	Alphaproteobacteria	Rhodobacterales	Rhodobacteraceae	Meridianimarinicoccus	Meridianimarinicoccus roseus	None	PF13416	A0A2V2LB15	1	Secreted	2
A0A2T6BDU4	Litoreibacter ponti.	1510457	Carbohydrate ABC transporter substrate-binding protein (CUT1 family)	C8N43_3016	EMBL-CDS:PTX54204.1	Bacteria	NA-Bacteria	Proteobacteria	Alphaproteobacteria	Rhodobacterales	Roseobacteraceae	Litoreibacter	Litoreibacter ponti	None	PF13416	A0A2T6BDU4	1	Secreted	2
A0A2T6AJ52	Allosediminivita pacifica.	1267769	Carbohydrate ABC transporter substrate-binding protein (CUT1 family)	C8N44_1248	EMBL-CDS:PTX43796.1	Bacteria	NA-Bacteria	Proteobacteria	Alphaproteobacteria	Rhodobacterales	Rhodobacteraceae	Allosediminivita	Allosediminivita pacifica	None	PF01547	A0A2T6AJ52	1	Secreted	2
A0A2T0VVF1	Loktanella sp. D2R18._x000D_Loktanella sp. S4079._x000D_Yoonia maritima._x000D_Yoonia tamlensis.	1435347_x000D_2267230_x000D_390270_x000D_579483	Bicyclomycin resistance protein_x000D_Carbohydrate ABC transporter substrate-binding protein_x000D_Carbohydrate ABC transporter substrate-binding protein_x000D_ CUT1 family_x000D_Multiple sugar transport system substrate-binding protein	CLV80_112101_x000D_DS901_01805_x000D_SAMN04488005_3221_x000D_TW80_15990	EMBL-CDS:PRY75514.1	Bacteria	NA-Bacteria	Proteobacteria	Alphaproteobacteria	Rhodobacterales	Rhodobacteraceae_x000D_Roseobacteraceae	Loktanella_x000D_Yoonia	Loktanella sp. D2R18_x000D_Loktanella sp. S4079_x000D_Yoonia maritima_x000D_Yoonia tamlensis	None	PF13416	A0A2T0VVF1_x000D_A0A0F4RDN9_x000D_A0A1I6I1Q6_x000D_A0A366W7M7	4	Secreted	2
A0A2T0RRS6	Aliiruegeria haliotis.	1280846	Carbohydrate ABC transporter substrate-binding protein (CUT1 family)	CLV78_104335	EMBL-CDS:PRY23842.1	Bacteria	NA-Bacteria	Proteobacteria	Alphaproteobacteria	Rhodobacterales	Roseobacteraceae	Aliiruegeria	Aliiruegeria haliotis	None	PF13416	A0A2T0RRS6	1	Secreted	2
A0A2R8AW29	Pseudoprimorskyibacter insulae.	1695997	Extracellular solute-binding protein	PRI8871_02016	EMBL-CDS:SPF80210.1	Bacteria	NA-Bacteria	Proteobacteria	Alphaproteobacteria	Rhodobacterales	Rhodobacteraceae	Pseudoprimorskyibacter	Pseudoprimorskyibacter insulae	None	PF01547	A0A2R8AW29	1	Secreted	2
A0A2R4MJS8	Maritalea myrionectae.	454601	Putative ABC transporter periplasmic-binding protein	MXMO3_03715	GI:1375998727_x000D_EMBL-CDS:AVX06218.1	Bacteria	NA-Bacteria	Proteobacteria	Alphaproteobacteria	Hyphomicrobiales	Devosiaceae	Maritalea	Maritalea myrionectae	None	PF13416	A0A2R4MJS8	1	Lipoprotein	2
A0A2P6G826	Rhodobacteraceae bacterium.	1904441	Bicyclomycin resistance protein	CML38_10880_x000D_CML49_07970	EMBL-CDS:PQM65312.1	Bacteria	NA-Bacteria	Proteobacteria	Alphaproteobacteria	Rhodobacterales	Rhodobacteraceae	unclassified Rhodobacteraceae	Rhodobacteraceae bacterium	None	PF01547	A0A2P6G826_x000D_A0A314W872	2	Secreted	2
A0A2P6FUZ0	Rhodobacteraceae bacterium.	1904441	Bicyclomycin resistance protein	CML40_07665	EMBL-CDS:PQM59638.1	Bacteria	NA-Bacteria	Proteobacteria	Alphaproteobacteria	Rhodobacterales	Rhodobacteraceae	unclassified Rhodobacteraceae	Rhodobacteraceae bacterium	None	PF01547	A0A2P6FUZ0	1	Secreted	2
A0A2N5XMC6	Cohaesibacter celericrescens.	2067669	Bicyclomycin resistance protein	C0081_18525	EMBL-CDS:PLW75643.1	Bacteria	NA-Bacteria	Proteobacteria	Alphaproteobacteria	Hyphomicrobiales	Cohaesibacteraceae	Cohaesibacter	Cohaesibacter celericrescens	None	PF01547	A0A2N5XMC6	1	Secreted	2
A0A2E3PIC6	Rhodobacteraceae bacterium.	1904441	Bicyclomycin resistance protein	CML68_17675	EMBL-CDS:MBB96411.1	Bacteria	NA-Bacteria	Proteobacteria	Alphaproteobacteria	Rhodobacterales	Rhodobacteraceae	unclassified Rhodobacteraceae	Rhodobacteraceae bacterium	None	PF01547	A0A2E3PIC6	1	Secreted	2
A0A2E2RVX3	Ahrensia sp.	1872419	Bicyclomycin resistance protein	CL535_19625	EMBL-CDS:MAZ18523.1	Bacteria	NA-Bacteria	Proteobacteria	Alphaproteobacteria	Hyphomicrobiales	Ahrensiaceae	Ahrensia	Ahrensia sp.	None	PF13416	A0A2E2RVX3	1	Secreted	2
A0A2E2KVP5	Rhodobacteraceae bacterium.	1904441	Bicyclomycin resistance protein	None	EMBL-CDS:MAC78654.1_x000D_EMBL-CDS:QEW19605.1	Bacteria	NA-Bacteria	Proteobacteria	Alphaproteobacteria	Rhodobacterales	Rhodobacteraceae	unclassified Rhodobacteraceae	Rhodobacteraceae bacterium	None	PF13416	A0A2E2KVP5	1	Secreted	2
A0A2E2F276	Dinoroseobacter sp._x000D_Nioella sp.	1912091_x000D_2003366	Bicyclomycin resistance protein	CL945_13825_x000D_CMH66_08770	EMBL-CDS:MAX73745.1	Bacteria	NA-Bacteria	Proteobacteria	Alphaproteobacteria	Rhodobacterales	Rhodobacteraceae_x000D_Roseobacteraceae	Dinoroseobacter_x000D_Nioella	Dinoroseobacter sp._x000D_Nioella sp.	None	PF13416	A0A2E2F276_x000D_A0A2D8TMM7	2	Secreted	2
A0A2E1V3V5	Alphaproteobacteria bacterium._x000D_Geminicoccus sp.	1913988_x000D_2024832	Bicyclomycin resistance protein	CME00_09130_x000D_CME01_06795_x000D_CME02_01635_x000D_DFJ59_11750	EMBL-CDS:MAW52518.1	Bacteria	NA-Bacteria	Proteobacteria	Alphaproteobacteria	Rhodospirillales_x000D_unclassified Alphaproteobacter	Geminicoccaceae_x000D_NA	Geminicoccus_x000D_NA	Alphaproteobacteria bacterium_x000D_Geminicoccus sp.	None	PF13416	A0A2E1V3V5_x000D_A0A2D6C2X0_x000D_A0A2E3ILW1_x000D_A0A3D2ERP3	4	Secreted	2
A0A2D9YPG8	Maritimibacter sp.	2003363	Bicyclomycin resistance protein	CMH12_11830	EMBL-CDS:MAQ83910.1	Bacteria	NA-Bacteria	Proteobacteria	Alphaproteobacteria	Rhodobacterales	Roseobacteraceae	Maritimibacter	Maritimibacter sp.	None	PF01547	A0A2D9YPG8	1	Other	2
A0A2D9U4S4	Pelagibacteraceae bacterium.	2026775	Bicyclomycin resistance protein	CMJ03_00250	EMBL-CDS:MAQ27937.1	Bacteria	NA-Bacteria	Proteobacteria	Alphaproteobacteria	Pelagibacterales	Pelagibacteraceae	unclassified Pelagibacteraceae	Pelagibacteraceae bacterium	None	PF01547	A0A2D9U4S4	1	Secreted	2
A0A2D9IPQ6	Rhodobacteraceae bacterium.	1904441	Bicyclomycin resistance protein	CML35_00055	EMBL-CDS:MAP00155.1	Bacteria	NA-Bacteria	Proteobacteria	Alphaproteobacteria	Rhodobacterales	Rhodobacteraceae	unclassified Rhodobacteraceae	Rhodobacteraceae bacterium	None	PF13416	A0A2D9IPQ6	1	Secreted	2
A0A2D7ZEJ1	Marinovum sp._x000D_Rhodobacteraceae bacterium.	1904441_x000D_2024839	Bicyclomycin resistance protein	CMG95_00475_x000D_CMH00_07835_x000D_CMH01_09130_x000D_CMH05_06720_x000D_CMH06_02230_x000D_CML54_03180	EMBL-CDS:MAK80112.1	Bacteria	NA-Bacteria	Proteobacteria	Alphaproteobacteria	Rhodobacterales	Rhodobacteraceae_x000D_Roseobacteraceae	Marinovum_x000D_unclassified Rhodobacteraceae	Marinovum sp._x000D_Rhodobacteraceae bacterium	None	PF01547_x000D_PF13416	A0A2D7ZEJ1_x000D_A0A2D6WFK6_x000D_A0A2D7SIB4_x000D_A0A2D8SFI1_x000D_A0A2E1NIA3_x000D_A0A2E1UNB7	6	Secreted	2
A0A2D6WCM4	Alphaproteobacteria bacterium._x000D_SAR116 cluster bacterium.	1913988_x000D_2024888	Bicyclomycin resistance protein	CL560_01275_x000D_CMN43_01405	EMBL-CDS:MAH36439.1	Bacteria	NA-Bacteria	Proteobacteria	Alphaproteobacteria	Alphaproteobacteria incertae s_x000D_unclassified Alphaproteobacter	NA	NA	Alphaproteobacteria bacterium_x000D_SAR116 cluster bacterium	None	PF13416	A0A2D6WCM4_x000D_A0A2D7TYB3	2	Secreted	2
A0A2D4V318	Rhodobacteraceae bacterium._x000D_Salipiger profundus.	1229727_x000D_1904441	Bicyclomycin resistance protein_x000D_Carbohydrate ABC transporter substrate-binding protein_x000D_ CUT1 family	CML50_20080_x000D_Ga0080559_TMP865	EMBL-CDS:MAB08298.1	Bacteria	NA-Bacteria	Proteobacteria	Alphaproteobacteria	Rhodobacterales	Rhodobacteraceae_x000D_Roseobacteraceae	Salipiger_x000D_unclassified Rhodobacteraceae	Rhodobacteraceae bacterium_x000D_Salipiger profundus	None	PF13416	A0A2D4V318_x000D_A0A1U7D0J2	2	Secreted	2
A0A2C9CV72	Monaibacterium marinum._x000D_Pontibrevibacter nitratireducens.	1690039_x000D_2758038	Extracellular solute-binding protein_x000D_Multiple sugar transport system substrate-binding protein	G8E03_07280_x000D_SAMN06273572_10736	EMBL-CDS:SOH95015.1	Bacteria	NA-Bacteria	Proteobacteria	Alphaproteobacteria	Rhodobacterales	Rhodobacteraceae	Monaibacterium_x000D_Pontibrevibacter	Monaibacterium marinum_x000D_Pontibrevibacter nitratireducens	None	PF01547_x000D_PF13416	A0A2C9CV72_x000D_A0A6G7VKQ4	2	Lipoprotein	2
A0A291GBN6	Celeribacter ethanolicus._x000D_Celeribacter persicus.	1651082_x000D_1758178	Bicyclomycin resistance protein_x000D_Carbohydrate ABC transporter substrate-binding protein (CUT1 family)	C8N42_10556_x000D_CEW89_10505	GI:1248661229_x000D_EMBL-CDS:ATG47953.1	Bacteria	NA-Bacteria	Proteobacteria	Alphaproteobacteria	Rhodobacterales	Roseobacteraceae	Celeribacter	Celeribacter ethanolicus_x000D_Celeribacter persicus	None	PF13416	A0A291GBN6_x000D_A0A2T5HP72	2	Secreted	2
A0A285M2B2	Cohaesibacter sp. ES.047.	1798205	Carbohydrate ABC transporter substrate-binding protein_x000D_ CUT1 family (TC 3.A.1.1.-)	SAMN04515647_1451	EMBL-CDS:SNY91235.1	Bacteria	NA-Bacteria	Proteobacteria	Alphaproteobacteria	Hyphomicrobiales	Cohaesibacteraceae	Cohaesibacter	Cohaesibacter sp. ES.047	None	PF01547	A0A285M2B2	1	Secreted	2
A0A238W4K7	Puniceibacterium sediminis.	1608407	Carbohydrate ABC transporter substrate-binding protein_x000D_ CUT1 family	SAMN06265370_10481	EMBL-CDS:SNR40649.1	Bacteria	NA-Bacteria	Proteobacteria	Alphaproteobacteria	Rhodobacterales	Rhodobacteraceae	Puniceibacterium	Puniceibacterium sediminis	None	PF13416	A0A238W4K7	1	Secreted	2
A0A238LKU2	Flavimaricola marinus.	1819565	Bacterial extracellular solute-binding protein	LOM8899_04188	EMBL-CDS:SMY10014.1	Bacteria	NA-Bacteria	Proteobacteria	Alphaproteobacteria	Rhodobacterales	Rhodobacteraceae	Flavimaricola	Flavimaricola marinus	None	PF13416	A0A238LKU2	1	Secreted	2
A0A238KJ51	Actibacterium lipolyticum.	1524263	Bacterial extracellular solute-binding protein	COL8621_02122	EMBL-CDS:SMX42899.1	Bacteria	NA-Bacteria	Proteobacteria	Alphaproteobacteria	Rhodobacterales	Roseobacteraceae	Actibacterium	Actibacterium lipolyticum	None	PF13416	A0A238KJ51	1	Secreted	2
A0A238J5A1	Boseongicola aestuarii._x000D_Boseongicola sp.	1470561_x000D_1886600	Bacterial extracellular solute-binding protein_x000D_Extracellular solute-binding protein	BOA8489_03921_x000D_HKP37_02320	EMBL-CDS:SMX25777.1	Bacteria	NA-Bacteria	Proteobacteria	Alphaproteobacteria	Rhodobacterales	Rhodobacteraceae	Boseongicola	Boseongicola aestuarii_x000D_Boseongicola sp.	None	PF01547_x000D_PF13416	A0A238J5A1_x000D_A0A7Y3BCH1	2	Secreted	2
A0A225NRJ3	Marinibacterium profundimaris.	1679460	Bicyclomycin resistance protein	ATO3_10010	GI:1212238244_x000D_EMBL-CDS:OWU75092.1	Bacteria	NA-Bacteria	Proteobacteria	Alphaproteobacteria	Rhodobacterales	Rhodobacteraceae	Marinibacterium	Marinibacterium profundimaris	None	PF13416	A0A225NRJ3	1	Secreted	2
A0A1Z9KZH8	Candidatus Pelagibacter sp. TMED196.	1986807	Bicyclomycin resistance protein	CBD56_02730	GI:1200536022_x000D_EMBL-CDS:OUW48349.1	Bacteria	NA-Bacteria	Proteobacteria	Alphaproteobacteria	Pelagibacterales	Pelagibacteraceae	Candidatus Pelagibacter	Candidatus Pelagibacter sp. TMED196	None	PF13416	A0A1Z9KZH8	1	Secreted	2
A0A1Y5RDH2	Pseudoruegeria aquimaris.	393663	Bacterial extracellular solute-binding protein	PSA7680_00350	EMBL-CDS:SLN14569.1	Bacteria	NA-Bacteria	Proteobacteria	Alphaproteobacteria	Rhodobacterales	Roseobacteraceae	Pseudoruegeria	Pseudoruegeria aquimaris	None	PF13416	A0A1Y5RDH2	1	Secreted	2
A0A1Y5RCC0	Roseisalinus antarcticus.	254357	Bacterial extracellular solute-binding protein	ROA7023_00118	EMBL-CDS:SLN14159.1	Bacteria	NA-Bacteria	Proteobacteria	Alphaproteobacteria	Rhodobacterales	Roseobacteraceae	Roseisalinus	Roseisalinus antarcticus	None	PF13416	A0A1Y5RCC0	1	Secreted	2
A0A1Y2KW87	Thalassospira marina._x000D_Thalassospira mesophila._x000D_Thalassospira profundimaris._x000D_Thalassospira sp. MCCC 1A01428._x000D_Thalassospira sp. TSL5-1.	1293891_x000D_1470575_x000D_1544451_x000D_2048283_x000D_502049	Bicyclomycin resistance protein	COO20_18440_x000D_LF95_22675_x000D_TH25_18045_x000D_THS27_12490_x000D_TMES_18005	GI:1187737744_x000D_EMBL-CDS:OSQ36392.1	Bacteria	NA-Bacteria	Proteobacteria	Alphaproteobacteria	Rhodospirillales	Thalassospiraceae	Thalassospira	Thalassospira marina_x000D_Thalassospira mesophila_x000D_Thalassospira profundimaris_x000D_Thalassospira sp. MCCC 1A01428_x000D_Thalassospira sp. TSL5-1	None	PF01547_x000D_PF13416	A0A1Y2KW87_x000D_A0A1Q4ULE3_x000D_A0A1X4N9I0_x000D_A0A2N3KMN1_x000D_A0A367WZ17	5	Secreted	2
A0A1X4J0A0	Pseudoruegeria sp. SK021.	1933035	Bicyclomycin resistance protein	BV911_05010	GI:1187641534_x000D_EMBL-CDS:OSP56033.1	Bacteria	NA-Bacteria	Proteobacteria	Alphaproteobacteria	Rhodobacterales	Roseobacteraceae	Pseudoruegeria	Pseudoruegeria sp. SK021	None	PF13416	A0A1X4J0A0	1	Secreted	2
A0A1V0PWL7	Rhodovulum sp. P5.	1564506	ABC-type sugar transport system_x000D_ periplasmic binding protein YcjN	RGUI_2401	GI:1173419171_x000D_EMBL-CDS:ARE40542.1	Bacteria	NA-Bacteria	Proteobacteria	Alphaproteobacteria	Rhodobacterales	Rhodobacteraceae	Rhodovulum	Rhodovulum sp. P5	None	PF01547	A0A1V0PWL7	1	Secreted	2
A0A1U7JGC9	Pseudovibrio exalbescens.	197461	Bicyclomycin resistance protein	A3843_11495	GI:655032719_x000D_GI:1118116775_x000D_EMBL-CDS:OKL43742.1_x000D_REFSEQ:WP_028481537.1	Bacteria	NA-Bacteria	Proteobacteria	Alphaproteobacteria	Hyphomicrobiales	Stappiaceae	Pseudovibrio	Pseudovibrio exalbescens	None	PF01547	A0A1U7JGC9	1	Secreted	2
A0A1T2BCP6	Thioclava electrotropha._x000D_Thioclava sp. DLFJ4-1._x000D_Thioclava sp. DLFJ5-1._x000D_Thioclava sp. ES.031._x000D_Thioclava sp. F28-4._x000D_Thioclava sp. JM3.	1549850_x000D_1798203_x000D_1915313_x000D_1915314_x000D_1915315_x000D_1973004	Bicyclomycin resistance protein_x000D_Carbohydrate ABC transporter substrate-binding protein_x000D_ CUT1 family_x000D_Extracellular solute-binding protein	AKL02_012220_x000D_AXZ77_1644_x000D_B6V73_03125_x000D_BMI85_10110_x000D_BMI86_07530_x000D_BMI87_09905	GI:1152791269_x000D_EMBL-CDS:OOY20398.1	Bacteria	NA-Bacteria	Proteobacteria	Alphaproteobacteria	Rhodobacterales	Rhodobacteraceae	Thioclava	Thioclava electrotropha_x000D_Thioclava sp. DLFJ4-1_x000D_Thioclava sp. DLFJ5-1_x000D_Thioclava sp. ES.031_x000D_Thioclava sp. F28-4_x000D_Thioclava sp. JM3	None	PF13416	A0A1T2BCP6_x000D_A0A1T2A4R3_x000D_A0A1T2AZW2_x000D_A0A1W9XRZ5_x000D_A0A254UZ81_x000D_A0A2A9GJ58	6	Secreted	2
A0A1P8UPU1	Salipiger abyssi.	1250539	Carbohydrate ABC transporter substrate-binding protein_x000D_ CUT1 family	Ga0080574_TMP1092	GI:1140839442_x000D_GI:1137431353_x000D_EMBL-CDS:APZ51426.1_x000D_REFSEQ:WP_076695931.1	Bacteria	NA-Bacteria	Proteobacteria	Alphaproteobacteria	Rhodobacterales	Roseobacteraceae	Salipiger	Salipiger abyssi	None	PF13416	A0A1P8UPU1	1	Secreted	2
A0A1M5SC18	Cognatiyoonia sediminum.	1508389	Carbohydrate ABC transporter substrate-binding protein_x000D_ CUT1 family	SAMN05444003_2888	GI:1120027900_x000D_EMBL-CDS:SHH36019.1_x000D_REFSEQ:WP_072902266.1	Bacteria	NA-Bacteria	Proteobacteria	Alphaproteobacteria	Rhodobacterales	Rhodobacteraceae	Cognatiyoonia	Cognatiyoonia sediminum	None	PF01547	A0A1M5SC18	1	Secreted	2
A0A1M5MPS0	Marivita hallyeonensis.	996342	Carbohydrate ABC transporter substrate-binding protein_x000D_ CUT1 family	SAMN05443551_0606	GI:1119890176_x000D_EMBL-CDS:SHG79410.1_x000D_REFSEQ:WP_072776017.1	Bacteria	NA-Bacteria	Proteobacteria	Alphaproteobacteria	Rhodobacterales	Roseobacteraceae	Marivita	Marivita hallyeonensis	None	PF01547	A0A1M5MPS0	1	Secreted	2
A0A1I5MDD8	Tranquillimonas alkanivorans.	441119	Carbohydrate ABC transporter substrate-binding protein_x000D_ CUT1 family	SAMN04488047_102219	EMBL-CDS:SFP07575.1	Bacteria	NA-Bacteria	Proteobacteria	Alphaproteobacteria	Rhodobacterales	Roseobacteraceae	Tranquillimonas	Tranquillimonas alkanivorans	None	PF13416	A0A1I5MDD8	1	Secreted	2
A0A1I5HW02	Cohaesibacter marisflavi.	655353	Carbohydrate ABC transporter substrate-binding protein_x000D_ CUT1 family (TC 3.A.1.1.-)	SAMN04488056_107175	EMBL-CDS:SFO52528.1	Bacteria	NA-Bacteria	Proteobacteria	Alphaproteobacteria	Hyphomicrobiales	Cohaesibacteraceae	Cohaesibacter	Cohaesibacter marisflavi	None	PF13416	A0A1I5HW02	1	Lipoprotein	2
A0A1I3VFZ6	Celeribacter halophilus._x000D_Rhodobacteraceae bacterium.	1904441_x000D_576117	Extracellular solute-binding protein_x000D_Multiple sugar transport system substrate-binding protein	HWE33_01880_x000D_SAMN04488138_11535	GI:1054840346_x000D_EMBL-CDS:SFJ94195.1_x000D_REFSEQ:WP_066602610.1	Bacteria	NA-Bacteria	Proteobacteria	Alphaproteobacteria	Rhodobacterales	Rhodobacteraceae_x000D_Roseobacteraceae	Celeribacter_x000D_unclassified Rhodobacteraceae	Celeribacter halophilus_x000D_Rhodobacteraceae bacterium	None	PF13416	A0A1I3VFZ6_x000D_A0A7Y6ZA61	2	Secreted	2
A0A1I3QY33	Celeribacter neptunius.	588602	Carbohydrate ABC transporter substrate-binding protein_x000D_ CUT1 family (TC 3.A.1.1.-)	SAMN04487991_2016	EMBL-CDS:SFJ39143.1	Bacteria	NA-Bacteria	Proteobacteria	Alphaproteobacteria	Rhodobacterales	Roseobacteraceae	Celeribacter	Celeribacter neptunius	None	PF13416	A0A1I3QY33	1	Secreted	2
A0A1I1K2C0	Tropicimonas isoalkanivorans.	441112	Carbohydrate ABC transporter substrate-binding protein_x000D_ CUT1 family (TC 3.A.1.1.-)	SAMN04488094_1068	EMBL-CDS:SFC54362.1	Bacteria	NA-Bacteria	Proteobacteria	Alphaproteobacteria	Rhodobacterales	Roseobacteraceae	Tropicimonas	Tropicimonas isoalkanivorans	None	PF13416	A0A1I1K2C0	1	Secreted	2
A0A1I0V549	Poseidonocella pacifica.	871651	Carbohydrate ABC transporter substrate-binding protein_x000D_ CUT1 family	SAMN05421688_0308	EMBL-CDS:SFA71455.1	Bacteria	NA-Bacteria	Proteobacteria	Alphaproteobacteria	Rhodobacterales	Roseobacteraceae	Poseidonocella	Poseidonocella pacifica	None	PF13416	A0A1I0V549	1	Secreted	2
A0A1H9W2X6	Tranquillimonas rosea.	641238	Carbohydrate ABC transporter substrate-binding protein_x000D_ CUT1 family	SAMN04490244_10938	EMBL-CDS:SES28139.1	Bacteria	NA-Bacteria	Proteobacteria	Alphaproteobacteria	Rhodobacterales	Roseobacteraceae	Tranquillimonas	Tranquillimonas rosea	None	PF01547	A0A1H9W2X6	1	Secreted	2
A0A1G9BMW7	Aliiruegeria lutimaris.	571298	Carbohydrate ABC transporter substrate-binding protein_x000D_ CUT1 family	SAMN04488026_104021	EMBL-CDS:SDK40797.1	Bacteria	NA-Bacteria	Proteobacteria	Alphaproteobacteria	Rhodobacterales	Roseobacteraceae	Aliiruegeria	Aliiruegeria lutimaris	None	PF13416	A0A1G9BMW7	1	Secreted	2
A0A1G8ZFM7	Alphaproteobacteria bacterium._x000D_Meinhardsimonia xiamenensis.	1913988_x000D_990712	Extracellular solute-binding protein_x000D_Multiple sugar transport system substrate-binding protein	D6811_01395_x000D_SAMN05216257_101719	EMBL-CDS:SDK13926.1	Bacteria	NA-Bacteria	Proteobacteria	Alphaproteobacteria	Rhodobacterales_x000D_unclassified Alphaproteobacter	NA_x000D_Rhodobacteraceae	Meinhardsimonia_x000D_NA	Alphaproteobacteria bacterium_x000D_Meinhardsimonia xiamenensis	None	PF01547	A0A1G8ZFM7_x000D_A0A3M1AHC6	2	Secreted	2
A0A1G7FS90	Limimaricola pyoseonensis.	521013	Carbohydrate ABC transporter substrate-binding protein_x000D_ CUT1 family	SAMN04488567_2543	EMBL-CDS:SDE78652.1	Bacteria	NA-Bacteria	Proteobacteria	Alphaproteobacteria	Rhodobacterales	Rhodobacteraceae	Limimaricola	Limimaricola pyoseonensis	None	PF01547	A0A1G7FS90	1	Secreted	2
A0A1G6D6K4	Bauldia litoralis.	665467	Carbohydrate ABC transporter substrate-binding protein_x000D_ CUT1 family (TC 3.A.1.1.-)	SAMN02982931_03090	EMBL-CDS:SDB40814.1	Bacteria	NA-Bacteria	Proteobacteria	Alphaproteobacteria	Hyphomicrobiales	Kaistiaceae	Bauldia	Bauldia litoralis	None	PF13416	A0A1G6D6K4	1	Secreted	2
A0A1G5R684	Epibacterium ulvae.	1156985	Carbohydrate ABC transporter substrate-binding protein_x000D_ CUT1 family	SAMN04488118_10995	EMBL-CDS:SCZ69574.1	Bacteria	NA-Bacteria	Proteobacteria	Alphaproteobacteria	Rhodobacterales	Roseobacteraceae	Epibacterium	Epibacterium ulvae	None	PF01547	A0A1G5R684	1	Secreted	2
A0A1C2AWZ1	Pelagibacteraceae bacterium GOM-A3.	1696175	Bicyclomycin resistance protein	AKH20_02485	GI:1051239942_x000D_EMBL-CDS:OCW82571.1	Bacteria	NA-Bacteria	Proteobacteria	Alphaproteobacteria	Pelagibacterales	Pelagibacteraceae	unclassified Pelagibacteraceae	Pelagibacteraceae bacterium GOM-A3	None	PF13416	A0A1C2AWZ1	1	Secreted	2
A0A1B6YL36	Jannaschia sp. EhC01.	1849359	Bicyclomycin resistance protein	A8B78_21485	GI:1032096878_x000D_GI:1056951088_x000D_EMBL-CDS:OAN69476.1	Bacteria	NA-Bacteria	Proteobacteria	Alphaproteobacteria	Rhodobacterales	Roseobacteraceae	Jannaschia	Jannaschia sp. EhC01	None	PF13416	A0A1B6YL36	1	Secreted	2
A0A1B1PUF0	Salipiger sp. CCB-MM3._x000D_Salipiger sp. PrR003._x000D_Salipiger sp. PrR004._x000D_Yangia mangrovi._x000D_Yangia pacifica.	1779329_x000D_1792508_x000D_2706547_x000D_2706776_x000D_311180	Bicyclomycin resistance protein_x000D_Carbohydrate ABC transporter substrate-binding protein_x000D_ CUT1 family (TC 3.A.1.1.-)_x000D_Extracellular solute-binding protein	AYJ57_17165_x000D_CEW88_14910_x000D_CLG85_11080_x000D_G0D83_03145_x000D_G0P98_24280_x000D_SAMN04488050_112135	GI:1053940171_x000D_GI:1044513447_x000D_EMBL-CDS:ANT62160.1_x000D_REFSEQ:WP_066108796.1	Bacteria	NA-Bacteria	Proteobacteria	Alphaproteobacteria	Rhodobacterales	Roseobacteraceae	Salipiger_x000D_Yangia	Salipiger sp. CCB-MM3_x000D_Salipiger sp. PrR003_x000D_Salipiger sp. PrR004_x000D_Yangia mangrovi_x000D_Yangia pacifica	None	PF13416	A0A1B1PUF0_x000D_A0A1I6VQW2_x000D_A0A2A3JVF5_x000D_A0A2U8HGX8_x000D_A0A6B2PMV0_x000D_A0A845UFR0	6	Secreted	2
A0A0P8BLA0	Rhodobacteraceae bacterium HLUCCA09._x000D_Rhodovulum sp. 12E13.	1666915_x000D_2203891	Extracellular solute-binding protein_x000D_Multiple sugar transport system substrate-binding protein	DLJ49_00085_x000D_HLUCCA09_00100	GI:938275413_x000D_EMBL-CDS:KPQ10395.1	Bacteria	NA-Bacteria	Proteobacteria	Alphaproteobacteria	Rhodobacterales	Rhodobacteraceae	Rhodovulum_x000D_unclassified Rhodobacteraceae	Rhodobacteraceae bacterium HLUCCA09_x000D_Rhodovulum sp. 12E13	None	PF13416	A0A0P8BLA0_x000D_A0A369R1H6	2	Secreted	2
A0A0P7YHR3	Rhodobacteraceae bacterium HLUCCO18.	1666917	Multiple sugar transport system substrate-binding protein	HLUCCO18_15405	GI:938279484_x000D_EMBL-CDS:KPQ14270.1	Bacteria	NA-Bacteria	Proteobacteria	Alphaproteobacteria	Rhodobacterales	Rhodobacteraceae	unclassified Rhodobacteraceae	Rhodobacteraceae bacterium HLUCCO18	None	PF13416	A0A0P7YHR3	1	Secreted	2
A0A0P1G8E6	Tritonibacter multivorans.	928856	Maltose-binding periplasmic proteins/domains	TRM7557_01638	GI:960397645_x000D_EMBL-CDS:CUH77900.1_x000D_REFSEQ:WP_058289717.1	Bacteria	NA-Bacteria	Proteobacteria	Alphaproteobacteria	Rhodobacterales	Rhodobacteraceae	Tritonibacter	Tritonibacter multivorans	None	PF13416	A0A0P1G8E6	1	Secreted	2
A0A0P1G695	Thalassobius autumnalis.	2072972	Maltose-binding periplasmic proteins/domains	TL5120_03475	GI:960351206_x000D_EMBL-CDS:CUH73663.1_x000D_REFSEQ:WP_058244904.1	Bacteria	NA-Bacteria	Proteobacteria	Alphaproteobacteria	Rhodobacterales	Roseobacteraceae	Thalassobius	Thalassobius autumnalis	None	PF13416	A0A0P1G695	1	Secreted	2
A0A0P1FAP1	Shimia marina.	321267	Maltose-binding periplasmic proteins/domains	SHM7688_01461	GI:960343138_x000D_EMBL-CDS:CUH52021.1_x000D_REFSEQ:WP_058239254.1	Bacteria	NA-Bacteria	Proteobacteria	Alphaproteobacteria	Rhodobacterales	Roseobacteraceae	Shimia	Shimia marina	None	PF13416	A0A0P1FAP1	1	Secreted	2
A0A0M9EG36	Shimia sp. SK013.	1389006	Bacterial extracellular solute-binding protein	shim_29120	GI:927697110_x000D_GI:928979001_x000D_EMBL-CDS:KPA20996.1_x000D_REFSEQ:WP_054003356.1	Bacteria	NA-Bacteria	Proteobacteria	Alphaproteobacteria	Rhodobacterales	Roseobacteraceae	Shimia	Shimia sp. SK013	None	PF13416	A0A0M9EG36	1	Secreted	2
A0A0M7A7M1	Labrenzia sp. 011._x000D_Labrenzia sp. OB1._x000D_Labrenzia sp. THAF82._x000D_Roseibium aggregatum (strain ATCC 25650 / DSM 13394 / JCM 20685 / NBRC16684 / NCIMB 2208 / IAM 12614 / B1)_x000D_Roseibium aggregatum._x000D_Roseibium album._x000D_Roseibium marinum.	1561204_x000D_187304_x000D_2171494_x000D_2587861_x000D_281252_x000D_311410_x000D_384765	Bacterial extracellular solute-binding protein_x000D_Bicyclomycin resistance protein_x000D_Carbohydrate ABC transporter substrate-binding protein (CUT1 family)_x000D_Extracellular solute-binding protein_x000D_ family 1_x000D_Maltose-binding periplasmic proteins/domains	CLV41_113139_x000D_DCO57_09595_x000D_FIV00_07190_x000D_LA5096_02777_x000D_LAL4801_02458_x000D_OA90_01505_x000D_SIAM614_22902	GI:656025495_x000D_EMBL-CDS:CTQ71088.1_x000D_REFSEQ:WP_029064740.1	Bacteria	NA-Bacteria	Proteobacteria	Alphaproteobacteria	Hyphomicrobiales	Stappiaceae	Labrenzia_x000D_Roseibium	Labrenzia sp. 011_x000D_Labrenzia sp. OB1_x000D_Labrenzia sp. THAF82_x000D_Roseibium aggregatum_x000D_Roseibium aggregatum IAM 12614_x000D_Roseibium album_x000D_Roseibium marinum	None	PF01547_x000D_PF13416	A0A0M7A7M1_x000D_A0A0M6Y1N2_x000D_A0A163X5A2_x000D_A0A2S3ULK1_x000D_A0A2T7HDV3_x000D_A0A5P9CW00_x000D_A0NMY7	7	Secreted	2
A0A0M6YIE8	Jannaschia donghaensis.	420998	Maltose-binding periplasmic proteins/domains	JDO7802_01459	GI:941214908_x000D_EMBL-CDS:CTQ49445.1_x000D_REFSEQ:WP_055084049.1	Bacteria	NA-Bacteria	Proteobacteria	Alphaproteobacteria	Rhodobacterales	Roseobacteraceae	Jannaschia	Jannaschia donghaensis	None	PF13416	A0A0M6YIE8	1	Secreted	2
A0A0L1JTQ5	Pseudaestuariivita atlantica.	1317121	Bicyclomycin resistance protein	ATO11_05890	GI:910304439_x000D_GI:914213812_x000D_EMBL-CDS:KNG95067.1	Bacteria	NA-Bacteria	Proteobacteria	Alphaproteobacteria	Rhodobacterales	Rhodobacteraceae	Pseudaestuariivita	Pseudaestuariivita atlantica	None	PF01547	A0A0L1JTQ5	1	Secreted	2
A0A0K0Y1Z1	Octadecabacter temperatus._x000D_Sulfitobacter sp. SK012.	1389005_x000D_1458307	Bacterial extracellular solute-binding protein_x000D_Bicyclomycin resistance protein	C1J03_17120_x000D_OSB_03550	GI:906412350_x000D_GI:908701692_x000D_EMBL-CDS:AKS44922.1_x000D_REFSEQ:WP_049833362.1	Bacteria	NA-Bacteria	Proteobacteria	Alphaproteobacteria	Rhodobacterales	Roseobacteraceae	Octadecabacter_x000D_Sulfitobacter	Octadecabacter temperatus_x000D_Sulfitobacter sp. SK012	None	PF13416	A0A0K0Y1Z1_x000D_A0A345QQI8	2	Secreted	2
A0A0J9E1P9	Candidatus Rhodobacter lobularis.	1675527	ABC-type sugar transport system_x000D_ periplasmic binding protein YcjN	AIOL_001782	GI:893671440_x000D_GI:921155123_x000D_EMBL-CDS:KMW56826.1_x000D_REFSEQ:WP_053101220.1	Bacteria	NA-Bacteria	Proteobacteria	Alphaproteobacteria	Rhodobacterales	Rhodobacteraceae	Rhodobacter	Candidatus Rhodobacter lobularis	None	PF01547	A0A0J9E1P9	1	Secreted	2
A0A0D8CM03	Thalassospira profundimaris WP0211._x000D_Thalassospira profundimaris._x000D_Thalassospira sp._x000D_Thalassospira sp. HJ._x000D_Thalassospira sp. MCCC 1A02898._x000D_Thalassospira tepidiphila MCCC 1A03514.	1177928_x000D_1177930_x000D_1616823_x000D_1912094_x000D_501868_x000D_502049	Bicyclomycin resistance protein_x000D_Extracellular solute-binding protein_x000D_Family 1 extracellular solute-binding protein	AUQ41_13310_x000D_JJ888_14680_x000D_TH15_11400_x000D_TH2_08476_x000D_TH4_10660_x000D_TH6_11785_x000D_UF64_02645	GI:765371668_x000D_GI:766667224_x000D_EMBL-CDS:KJE36602.1_x000D_REFSEQ:WP_044827065.1	Bacteria	NA-Bacteria	Proteobacteria	Alphaproteobacteria	Rhodospirillales	Thalassospiraceae	Thalassospira	Thalassospira profundimaris_x000D_Thalassospira profundimaris WP0211_x000D_Thalassospira sp._x000D_Thalassospira sp. HJ_x000D_Thalassospira sp. MCCC 1A02898_x000D_Thalassospira tepidiphila MCCC 1A03514	None	PF13416	A0A0D8CM03_x000D_A0A154VAL8_x000D_A0A199YJ47_x000D_A0A367VAU4_x000D_A0A853KYC3_x000D_A0A8I1WVP5_x000D_K2LIL7	7	Secreted	2
A0A0D1EK80	Jannaschia aquimarina.	935700	Bacterial extracellular solute-binding protein	jaqu_08310	GI:763033559_x000D_GI:758004914_x000D_EMBL-CDS:KIT17416.1_x000D_REFSEQ:WP_043917686.1	Bacteria	NA-Bacteria	Proteobacteria	Alphaproteobacteria	Rhodobacterales	Roseobacteraceae	Jannaschia	Jannaschia aquimarina	None	PF13416	A0A0D1EK80	1	Secreted	2
A0A0B5E0S8	Celeribacter indicus.	1208324	Family 1 extracellular solute-binding protein	P73_4169	GI:748266302_x000D_EMBL-CDS:AJE48884.1	Bacteria	NA-Bacteria	Proteobacteria	Alphaproteobacteria	Rhodobacterales	Roseobacteraceae	Celeribacter	Celeribacter indicus	None	PF13416	A0A0B5E0S8	1	Other	2
A0A0B3S276	Mameliella alba.	561184	Bicyclomycin resistance protein	KU6B_11870_x000D_OA50_04705	GI:737076255_x000D_GI:759421959_x000D_EMBL-CDS:KHQ50781.1_x000D_REFSEQ:WP_043145633.1	Bacteria	NA-Bacteria	Proteobacteria	Alphaproteobacteria	Rhodobacterales	Roseobacteraceae	Mameliella	Mameliella alba	None	PF01547	A0A0B3S276_x000D_A0A6F8Q343	2	Secreted	2
A0A0A0EE89	Pseudooceanicola atlanticus.	1461694	Bicyclomycin resistance protein	ATO9_13515	GI:699260359_x000D_GI:918366025_x000D_EMBL-CDS:KGM48635.1_x000D_REFSEQ:WP_052418300.1	Bacteria	NA-Bacteria	Proteobacteria	Alphaproteobacteria	Rhodobacterales	Rhodobacteraceae	Pseudooceanicola	Pseudooceanicola atlanticus	None	PF13416	A0A0A0EE89	1	Secreted	2
A0A085TTA7	Thioclava atlantica.	1317124	Family 1 extracellular solute-binding protein	DW2_15850	GI:740310669_x000D_GI:669598385_x000D_EMBL-CDS:KFE33954.1_x000D_REFSEQ:WP_038148025.1	Bacteria	NA-Bacteria	Proteobacteria	Alphaproteobacteria	Rhodobacterales	Rhodobacteraceae	Thioclava	Thioclava atlantica	None	PF13416	A0A085TTA7	1	Secreted	2
A0A074TJZ2	Thioclava dalianensis.	1185766	Bicyclomycin resistance protein	DL1_15375	GI:661436771_x000D_EMBL-CDS:KEP70495.1	Bacteria	NA-Bacteria	Proteobacteria	Alphaproteobacteria	Rhodobacterales	Rhodobacteraceae	Thioclava	Thioclava dalianensis	None	PF13416	A0A074TJZ2	1	Secreted	2
A0A074JX99	Thioclava marina._x000D_Thioclava pacifica DSM 10166.	1353537_x000D_1915077	Bicyclomycin resistance protein	BMG00_13685_x000D_TP2_03440	GI:660524106_x000D_EMBL-CDS:KEO53977.1	Bacteria	NA-Bacteria	Proteobacteria	Alphaproteobacteria	Rhodobacterales	Rhodobacteraceae	Thioclava	Thioclava marina_x000D_Thioclava pacifica DSM 10166	None	PF13416	A0A074JX99_x000D_A0A8E2IEC0	2	Secreted	2
A0A074JWI9	Thioclava indica.	1353528	Bicyclomycin resistance protein	DT23_13540	GI:660530467_x000D_EMBL-CDS:KEO60250.1	Bacteria	NA-Bacteria	Proteobacteria	Alphaproteobacteria	Rhodobacterales	Rhodobacteraceae	Thioclava	Thioclava indica	None	PF13416	A0A074JWI9	1	Secreted	2
A0A037ZGV6	Actibacterium mucosum KCTC 23349.	1454373	Bicyclomycin resistance protein	ACMU_13465	GI:619156696_x000D_EMBL-CDS:KAJ55690.1	Bacteria	NA-Bacteria	Proteobacteria	Alphaproteobacteria	Rhodobacterales	Roseobacteraceae	Actibacterium	Actibacterium mucosum KCTC 23349	None	PF01547	A0A037ZGV6	1	Secreted	2
A0A017HFM0	Limimaricola cinnabarinus LL-001._x000D_Limimaricola hongkongensis DSM 17492._x000D_Limimaricola soesokkakensis._x000D_Limimaricola variabilis.	1122180_x000D_1337093_x000D_1343159_x000D_1492771	ABC-type sugar transport system_x000D_ periplasmic binding protein YcjN_x000D_Bacterial extracellular solute-binding protein_x000D_Multiple sugar transport system substrate-binding protein	FHS00_001402_x000D_Lokhon_01360_x000D_MBELCI_1761	GI:598659236_x000D_GI:516541218_x000D_EMBL-CDS:EYD72559.1_x000D_REFSEQ:WP_017928843.1	Bacteria	NA-Bacteria	Proteobacteria	Alphaproteobacteria	Rhodobacterales	Rhodobacteraceae	Limimaricola	Limimaricola cinnabarinus LL-001_x000D_Limimaricola hongkongensis DSM 17492_x000D_Limimaricola soesokkakensis_x000D_Limimaricola variabilis	None	PF01547	A0A017HFM0_x000D_A0A1X6ZSI9_x000D_A0A839YU54_x000D_U3ADF5	4	Secreted	2
E0XXS6	Deltaproteobacteria bacterium._x000D_Proteobacteria bacterium TMED51._x000D_uncultured delta proteobacterium HF0130_20J24.	1986847_x000D_2026735_x000D_710829	ABC-type sugar transport system_x000D_ periplasmic component_x000D_Bicyclomycin resistance protein_x000D_Extracellular solute-binding protein	CBC11_008825_x000D_CL935_05500	GI:297183072_x000D_EMBL-CDS:ADI19217.1	Bacteria	NA-Bacteria	Proteobacteria	Deltaproteobacteria_x000D_unclassified Proteobacter	NA_x000D_environmental samples_x000D_unclassified Deltaproteobacter	NA	NA	Deltaproteobacteria bacterium_x000D_Proteobacteria bacterium TMED51_x000D_uncultured delta proteobacterium HF0130_20J24	None	PF01547_x000D_PF13416	E0XXS6_x000D_A0A2E5C2T6_x000D_A0A3R7QB19	3	Secreted	2
A0A2D4RSK1	Deltaproteobacteria bacterium._x000D_SAR324 cluster bacterium.	2024889_x000D_2026735	Bicyclomycin resistance protein	CL915_03900_x000D_CMN54_08335_x000D_DDZ97_17155	EMBL-CDS:MAA67909.1	Bacteria	NA-Bacteria	Proteobacteria	Deltaproteobacteria	Deltaproteobacteria incertae s_x000D_unclassified Deltaproteobacter	NA	NA	Deltaproteobacteria bacterium_x000D_SAR324 cluster bacterium	None	PF13416	A0A2D4RSK1_x000D_A0A2D6YJZ7_x000D_A0A355QE09	3	Secreted	2
R1IL87	Grimontia celer._x000D_Grimontia indica._x000D_Grimontia sedimenti._x000D_Grimontia sp. AD028.	1056512_x000D_1581149_x000D_1796497_x000D_2711294	ABC-type sugar transport system_x000D_ periplasmic binding protein YcjN_x000D_Bacterial extracellular solute-binding protein_x000D_Bicyclomycin resistance protein_x000D_Extracellular solute-binding protein	D515_03039_x000D_G5S52_22370_x000D_GCE9029_02114_x000D_RN22_08780	GI:486371283_x000D_GI:488497246_x000D_EMBL-CDS:EOD78257.1_x000D_REFSEQ:WP_002540690.1	Bacteria	NA-Bacteria	Proteobacteria	Gammaproteobacteria	Vibrionales	Vibrionaceae	Grimontia	Grimontia celer_x000D_Grimontia indica_x000D_Grimontia sedimenti_x000D_Grimontia sp. AD028	None	PF01547_x000D_PF13416	R1IL87_x000D_A0A0F5ZZT8_x000D_A0A128F302_x000D_A0A6M1RDE4	4	Secreted	2
A0A7Y7CTF8	Oceanospirillaceae bacterium.	1899355	Extracellular solute-binding protein	HWE12_10235	EMBL-CDS:NVK01910.1	Bacteria	NA-Bacteria	Proteobacteria	Gammaproteobacteria	Oceanospirillales	Oceanospirillaceae	unclassified Oceanospirillaceae	Oceanospirillaceae bacterium	None	PF13416	A0A7Y7CTF8	1	Secreted	2
A0A6S6UAP4	uncultured Thiotrichaceae bacterium.	298394	ABC-type sugar transport system_x000D_ periplasmic binding protein YcjN	HELGO_WM19319	EMBL-CDS:CAA6827347.1	Bacteria	NA-Bacteria	Proteobacteria	Gammaproteobacteria	Thiotrichales	Thiotrichaceae	environmental samples	uncultured Thiotrichaceae bacterium	None	PF13416	A0A6S6UAP4	1	Secreted	2
A0A317CEG7	Leucothrix arctica.	1481894	Bicyclomycin resistance protein	DKT75_07935	EMBL-CDS:PWQ96958.1	Bacteria	NA-Bacteria	Proteobacteria	Gammaproteobacteria	Thiotrichales	Thiotrichaceae	Leucothrix	Leucothrix arctica	None	PF13416	A0A317CEG7	1	Secreted	2
A0A2D9MFN5	Gammaproteobacteria bacterium.	1913989	Bicyclomycin resistance protein	CMP87_00025	EMBL-CDS:MAP46003.1	Bacteria	NA-Bacteria	Proteobacteria	Gammaproteobacteria	unclassified Gammaproteobacter	NA	NA	Gammaproteobacteria bacterium	None	PF01547	A0A2D9MFN5	1	Secreted	2
A0A1E5C7Z7	Enterovibrio norvegicus FF-454.	1185651	Bicyclomycin resistance protein	A1OK_09510	GI:1067386163_x000D_GI:515526744_x000D_EMBL-CDS:OEE61585.1_x000D_REFSEQ:WP_016959989.1	Bacteria	NA-Bacteria	Proteobacteria	Gammaproteobacteria	Vibrionales	Vibrionaceae	Enterovibrio	Enterovibrio norvegicus FF-454	None	PF01547	A0A1E5C7Z7	1	Secreted	2
A0A1E4ZZA0	Chromatiales bacterium	1868282	Bicyclomycin resistance protein	AB833_12020	GI:1067247724_x000D_EMBL-CDS:OED40446.1	Bacteria	NA-Bacteria	Proteobacteria	Gammaproteobacteria	Chromatiales	unclassified Chromatiales	NA	Chromatiales bacterium (ex Bugula neritina AB1)	None	PF01547	A0A1E4ZZA0	1	Secreted	2
A0A135IA22	Enterovibrio coralii.	294935	Bicyclomycin resistance protein	ATN88_09060	GI:991959874_x000D_GI:1055820050_x000D_EMBL-CDS:KXF82305.1_x000D_REFSEQ:WP_067413567.1	Bacteria	NA-Bacteria	Proteobacteria	Gammaproteobacteria	Vibrionales	Vibrionaceae	Enterovibrio	Enterovibrio coralii	None	PF01547	A0A135IA22	1	Secreted	2
A0A6N2E8Q7	Spirochaetaceae bacterium.	1898206	Extracellular solute-binding protein	EA428_13455	EMBL-CDS:TVR87130.1	Bacteria	NA-Bacteria	Spirochaetes	Spirochaetia	Spirochaetales	Spirochaetaceae	unclassified Spirochaetaceae	Spirochaetaceae bacterium	None	PF01547	A0A6N2E8Q7	1	Secreted	2
A0A6C1QX05	Spirochaetaceae bacterium.	1898206	Extracellular solute-binding protein	EA403_00750	EMBL-CDS:TVR06481.1	Bacteria	NA-Bacteria	Spirochaetes	Spirochaetia	Spirochaetales	Spirochaetaceae	unclassified Spirochaetaceae	Spirochaetaceae bacterium	None	PF13416	A0A6C1QX05	1	Secreted	2
A0A521IP01	Sphaerochaeta sp.	1972642	Extracellular solute-binding protein	EWM48_05415	EMBL-CDS:TAH57338.1	Bacteria	NA-Bacteria	Spirochaetes	Spirochaetia	Spirochaetales	Sphaerochaetaceae	Sphaerochaeta	Sphaerochaeta sp.	None	PF13416	A0A521IP01	1	Secreted	2
A0A1N6WM33	Alkalispirochaeta americana._x000D_Alkalispirochaeta sphaeroplastigenens.	1187066_x000D_159291	Bicyclomycin resistance protein_x000D_Carbohydrate ABC transporter substrate-binding protein_x000D_ CUT1 family	AU468_03385_x000D_SAMN05920897_1184	GI:1134248701_x000D_EMBL-CDS:SIQ91090.1_x000D_REFSEQ:WP_076489667.1	Bacteria	NA-Bacteria	Spirochaetes	Spirochaetia	Spirochaetales	Spirochaetaceae	Alkalispirochaeta	Alkalispirochaeta americana_x000D_Alkalispirochaeta sphaeroplastigenens	None	PF01547	A0A1N6WM33_x000D_A0A2S4JXR2	2	Secreted	2
A0A496QXF7	Spirochaetes bacterium.	2202144	Carbohydrate ABC transporter substrate-binding protein	DRP87_00460	EMBL-CDS:RKX80203.1	Bacteria	NA-Bacteria	Spirochaetes	unclassified Spirochaetes	NA	NA	NA	Spirochaetes bacterium	None	PF01547	A0A496QXF7	1	Other	2
W7DWE4	Listeria fleischmannii 1991._x000D_Listeria fleischmannii FSL S10-1203._x000D_Listeria fleischmannii subsp. fleischmannii._x000D_Listeria fleischmannii.	1069827_x000D_1265822_x000D_1430899_x000D_1671902	ABC transporter substrate-binding protein_x000D_Extracellular solute-binding protein_x000D_Glycerol-3-phosphate transporter periplasmic binding protein	HB844_04540_x000D_MCOL2_13859_x000D_NCTC13940_01103_x000D_X560_0948	GI:577792008_x000D_GI:738105535_x000D_EMBL-CDS:EUJ52422.1_x000D_REFSEQ:WP_036064065.1	Bacteria	Terrabacteria group	Firmicutes	Bacilli	Bacillales	Listeriaceae	Listeria	Listeria fleischmannii_x000D_Listeria fleischmannii 1991_x000D_Listeria fleischmannii FSL S10-1203_x000D_Listeria fleischmannii subsp. fleischmannii	None	PF13416	W7DWE4_x000D_A0A0J8GBG4_x000D_A0A2X3HDB2_x000D_A0A841YD26	4	Lipoprotein	3
K2PPL4	Lactococcus garvieae DCC43._x000D_Lactococcus garvieae.	1231377_x000D_1363	ABC-type sugar transport system_x000D_ periplasmic binding protein YcjN_x000D_Extracellular solute-binding protein	C426_0497_x000D_I6G50_02920	GI:407625520_x000D_GI:489226368_x000D_EMBL-CDS:EKF52224.1_x000D_REFSEQ:WP_003134755.1	Bacteria	Terrabacteria group	Firmicutes	Bacilli	Lactobacillales	Streptococcaceae	Lactococcus	Lactococcus garvieae_x000D_Lactococcus garvieae DCC43	None	PF13416	K2PPL4_x000D_A0A7T3D4L3	2	Lipoprotein	3
A0A8T9RSY7	Halobacillus sp. SSTM10-2.	2932258	Sugar ABC transporter substrate-binding protein	MUO14_17445	EMBL-CDS:UOQ92252.1	Bacteria	Terrabacteria group	Firmicutes	Bacilli	Bacillales	Bacillaceae	Halobacillus	Halobacillus sp. SSTM10-2	None	PF13416	A0A8T9RSY7	1	Lipoprotein	3
A0A8T9JZE7	Bacillus sp. OVS6.	2918450	Sugar ABC transporter substrate-binding protein	MGI18_05175	EMBL-CDS:UOK58588.1	Bacteria	Terrabacteria group	Firmicutes	Bacilli	Bacillales	Bacillaceae	Bacillus	Bacillus sp. OVS6	None	PF13416	A0A8T9JZE7	1	Lipoprotein	3
A0A8J3AUR7	Gottfriedia solisilvae.	1516104	Sugar ABC transporter substrate-binding protein	GCM10007380_36940	EMBL-CDS:GGI17237.1	Bacteria	Terrabacteria group	Firmicutes	Bacilli	Bacillales	Bacillaceae	Gottfriedia	Gottfriedia solisilvae	None	PF13416	A0A8J3AUR7	1	Lipoprotein	3
A0A854WAB0	Streptococcus parauberis.	1348	Multiple sugar-binding protein	A9Y57_00345	EMBL-CDS:PCH13711.1	Bacteria	Terrabacteria group	Firmicutes	Bacilli	Lactobacillales	Streptococcaceae	Streptococcus	Streptococcus parauberis	None	PF13416	A0A854WAB0	1	Lipoprotein	3
A0A7X0Y2X1	Listeria grandensis FSL F6-0971._x000D_Listeria grandensis.	1265819_x000D_1494963	Extracellular solute-binding protein_x000D_Putative ABC transporter sugar binding protein	HCA69_05900_x000D_PGRAN_09636	EMBL-CDS:MBC1935893.1	Bacteria	Terrabacteria group	Firmicutes	Bacilli	Bacillales	Listeriaceae	Listeria	Listeria grandensis_x000D_Listeria grandensis FSL F6-0971	None	PF13416	A0A7X0Y2X1_x000D_W7BAX0	2	Lipoprotein	3
A0A7W3NG37	Priestia aryabhattai.	412384	Multiple sugar transport system substrate-binding protein	HNP21_005461	EMBL-CDS:MBA9042326.1	Bacteria	Terrabacteria group	Firmicutes	Bacilli	Bacillales	Bacillaceae	Priestia	Priestia aryabhattai	None	PF13416	A0A7W3NG37	1	Lipoprotein	3
A0A5C5UNA9	Planomicrobium sp. CPCC 101110.	2599619	Sugar ABC transporter substrate-binding protein	FQV30_01755	EMBL-CDS:TWT27269.1	Bacteria	Terrabacteria group	Firmicutes	Bacilli	Bacillales	Planococcaceae	Planomicrobium	Planomicrobium sp. CPCC 101110	None	PF13416	A0A5C5UNA9	1	Lipoprotein	3
A0A561D9S3	Bacillus sp. AFS026049._x000D_Peribacillus frigoritolerans.	2033493_x000D_450367	Carbohydrate ABC transporter substrate-binding protein (CUT1 family)_x000D_Sugar ABC transporter substrate-binding protein	CN563_04860_x000D_E4J71_16000_x000D_FB545_2478	GI:1025844679_x000D_EMBL-CDS:TWE00170.1_x000D_REFSEQ:WP_063577024.1	Bacteria	Terrabacteria group	Firmicutes	Bacilli	Bacillales	Bacillaceae	Bacillus_x000D_Peribacillus	Bacillus sp. AFS026049_x000D_Peribacillus frigoritolerans	None	PF13416	A0A561D9S3_x000D_A0A2A8FPM7_x000D_A0A4Y8U693	3	Lipoprotein	3
A0A4R6BTN8	Macrococcus lamae.	198484	Sugar ABC transporter substrate-binding protein	ERX29_07795	EMBL-CDS:TDM07945.1	Bacteria	Terrabacteria group	Firmicutes	Bacilli	Bacillales	Staphylococcaceae	Macrococcus	Macrococcus lamae	None	PF13416	A0A4R6BTN8	1	Lipoprotein	3
A0A417YY39	Neobacillus notoginsengisoli.	1578198	Sugar ABC transporter substrate-binding protein	D1B31_03355	EMBL-CDS:RHW42641.1	Bacteria	Terrabacteria group	Firmicutes	Bacilli	Bacillales	Bacillaceae	Neobacillus	Neobacillus notoginsengisoli	None	PF13416	A0A417YY39	1	Lipoprotein	3
A0A3E2JCD9	Bacillus sp. V59.32b.	1758642	Sugar ABC transporter substrate-binding protein	D0463_11490	EMBL-CDS:RFU63571.1	Bacteria	Terrabacteria group	Firmicutes	Bacilli	Bacillales	Bacillaceae	Bacillus	Bacillus sp. V59.32b	None	PF13416	A0A3E2JCD9	1	Lipoprotein	3
A0A3D8ZWM4	Enterococcus pseudoavium.	44007	Sugar ABC transporter substrate-binding protein	CF160_01540	EMBL-CDS:REC31202.1	Bacteria	Terrabacteria group	Firmicutes	Bacilli	Lactobacillales	Enterococcaceae	Enterococcus	Enterococcus pseudoavium	None	PF01547	A0A3D8ZWM4	1	Lipoprotein	3
A0A366JH25	Cytobacillus firmus_x000D_Cytobacillus oceanisediminis.	1399_x000D_665099	Carbohydrate ABC transporter substrate-binding protein (CUT1 family)	DFO70_12722_x000D_DFO72_12417	EMBL-CDS:RBP86305.1	Bacteria	Terrabacteria group	Firmicutes	Bacilli	Bacillales	Bacillaceae	Cytobacillus	Cytobacillus firmus_x000D_Cytobacillus oceanisediminis	None	PF13416	A0A366JH25_x000D_A0A4R8G349	2	Lipoprotein	3
A0A2N5G9F6	Bacillus sp. V3-13.	2053728	Sugar ABC transporter substrate-binding protein	CU633_10545	EMBL-CDS:PLR77385.1	Bacteria	Terrabacteria group	Firmicutes	Bacilli	Bacillales	Bacillaceae	Bacillus	Bacillus sp. V3-13	None	PF13416	A0A2N5G9F6	1	Lipoprotein	3
A0A2C2UTV3	Bacillus sp. AFS031507._x000D_Priestia megaterium	1404_x000D_2033496	Sugar ABC transporter substrate-binding protein	COE25_29140_x000D_HFZ78_06160	EMBL-CDS:PGY05004.1	Bacteria	Terrabacteria group	Firmicutes	Bacilli	Bacillales	Bacillaceae	Bacillus_x000D_Priestia	Bacillus sp. AFS031507_x000D_Priestia megaterium	None	PF01547	A0A2C2UTV3_x000D_A0A6H1NYE5	2	Lipoprotein	3
A0A2A7WNH5	Bacillus sp. AFS002410._x000D_Bacillus sp. AFS041924._x000D_Gottfriedia acidiceleris.	2033481_x000D_2033503_x000D_371036	Sugar ABC transporter substrate-binding protein	CN692_23580_x000D_COC46_02830_x000D_MY490_18825	EMBL-CDS:PEJ48702.1	Bacteria	Terrabacteria group	Firmicutes	Bacilli	Bacillales	Bacillaceae	Bacillus_x000D_Gottfriedia	Bacillus sp. AFS002410_x000D_Bacillus sp. AFS041924_x000D_Gottfriedia acidiceleris	None	PF13416	A0A2A7WNH5_x000D_A0A2C0ZZC2_x000D_A0A8U0AKJ1	3	Lipoprotein	3
A0A268JB22	Bacillus sp. 7884-1.	2021693	Sugar ABC transporter substrate-binding protein	CHI06_27765	EMBL-CDS:PAE31562.1	Bacteria	Terrabacteria group	Firmicutes	Bacilli	Bacillales	Bacillaceae	Bacillus	Bacillus sp. 7884-1	None	PF13416	A0A268JB22	1	Lipoprotein	3
A0A1X7EMB6	Priestia filamentosa.	1402861	Carbohydrate ABC transporter substrate-binding protein_x000D_ CUT1 family	None	GI:1226561589_x000D_GI:868708766_x000D_GI:808056184_x000D_EMBL-CDS:AKO93167.1_x000D_EMBL-CDS:OXS69806.1_x000D_EMBL-CDS:SMF36424.1_x000D_REFSEQ:WP_046217587.1	Bacteria	Terrabacteria group	Firmicutes	Bacilli	Bacillales	Bacillaceae	Priestia	Priestia filamentosa	None	PF13416	A0A1X7EMB6	1	Lipoprotein	3
A0A1V8YQK0	Enterococcus villorum.	112904	Sugar ABC transporter substrate-binding protein	BH747_09325	GI:1172718662_x000D_GI:1172713063_x000D_EMBL-CDS:OQO69750.1	Bacteria	Terrabacteria group	Firmicutes	Bacilli	Lactobacillales	Enterococcaceae	Enterococcus	Enterococcus villorum	None	PF13416	A0A1V8YQK0	1	Lipoprotein	3
A0A1I3ZZL8	Halobacillus dabanensis.	240302	Carbohydrate ABC transporter substrate-binding protein_x000D_ CUT1 family	SAMN04487936_11572	GI:1124890444_x000D_EMBL-CDS:SFK49483.1_x000D_REFSEQ:WP_075038134.1	Bacteria	Terrabacteria group	Firmicutes	Bacilli	Bacillales	Bacillaceae	Halobacillus	Halobacillus dabanensis	None	PF13416	A0A1I3ZZL8	1	Lipoprotein	3
A0A1I2FJL8	Bacillus sp. OV194._x000D_Fictibacillus sp. S7.	1881065_x000D_2212476	Carbohydrate ABC transporter substrate-binding protein_x000D_ CUT1 family_x000D_Sugar ABC transporter substrate-binding protein	DMO16_18810_x000D_SAMN05428981_11383	EMBL-CDS:SFF04917.1	Bacteria	Terrabacteria group	Firmicutes	Bacilli	Bacillales	Bacillaceae	Bacillus_x000D_Fictibacillus	Bacillus sp. OV194_x000D_Fictibacillus sp. S7	None	PF13416	A0A1I2FJL8_x000D_A0A4Q2HWE2	2	Lipoprotein	3
A0A1I2FH46	Bacillus sp. OV194._x000D_Fictibacillus sp. S7.	1881065_x000D_2212476	Carbohydrate ABC transporter substrate-binding protein_x000D_ CUT1 family_x000D_Sugar ABC transporter substrate-binding protein	DMO16_18795_x000D_SAMN05428981_11380	EMBL-CDS:SFF04834.1	Bacteria	Terrabacteria group	Firmicutes	Bacilli	Bacillales	Bacillaceae	Bacillus_x000D_Fictibacillus	Bacillus sp. OV194_x000D_Fictibacillus sp. S7	None	PF13416	A0A1I2FH46_x000D_A0A4Q2HZV8	2	Lipoprotein	3
A0A1I1L0C3	Bacillus sp. OV322.	1882764	Carbohydrate ABC transporter substrate-binding protein_x000D_ CUT1 family	SAMN05443252_105146	EMBL-CDS:SFC66375.1	Bacteria	Terrabacteria group	Firmicutes	Bacilli	Bacillales	Bacillaceae	Bacillus	Bacillus sp. OV322	None	PF13416	A0A1I1L0C3	1	Lipoprotein	3
A0A1G8C0Z1	Planococcus glaciei.	459472	Multiple sugar transport system substrate-binding protein	SAMN04487975_104174	GI:1124201424_x000D_EMBL-CDS:SDH39075.1_x000D_REFSEQ:WP_074509806.1	Bacteria	Terrabacteria group	Firmicutes	Bacilli	Bacillales	Planococcaceae	Planococcus	Planococcus glaciei	None	PF13416	A0A1G8C0Z1	1	Lipoprotein	3
A0A1B3XL92	Bacillus sp. mrc49._x000D_Peribacillus muralis._x000D_Peribacillus simplex.	1478_x000D_2054913_x000D_264697	Sugar ABC transporter substrate-binding protein	ABE28_006440_x000D_AS888_20280_x000D_CVN76_27840	GI:1033161228_x000D_GI:1061040196_x000D_EMBL-CDS:AOH53983.1_x000D_REFSEQ:WP_064466532.1	Bacteria	Terrabacteria group	Firmicutes	Bacilli	Bacillales	Bacillaceae	Bacillus_x000D_Peribacillus	Bacillus sp. mrc49_x000D_Peribacillus muralis_x000D_Peribacillus simplex	None	PF13416	A0A1B3XL92_x000D_A0A109MXR5_x000D_A0A2M9NNJ8	3	Lipoprotein	3
A0A132ZDH4	Enterococcus faecium_x000D_Enterococcus faecium (strain ATCC BAA-472 / TX0016 / DO)_x000D_Enterococcus faecium 1,230,933._x000D_Enterococcus faecium 1,231,408._x000D_Enterococcus faecium 1,231,410._x000D_Enterococcus faecium 1,231,501._x000D_Enterococcus faecium 1,231,502._x000D_Enterococcus faecium 505._x000D_Enterococcus faecium CRL1879._x000D_Enterococcus faecium EnGen0180._x000D_Enterococcus …	1113587_x000D_1134806_x000D_1157475_x000D_1158553_x000D_1244151_x000D_1244155_x000D_1295527_x000D_1352_x000D_1715073_x000D_1834176_x000D_333849_x000D_35783_x000D_565656_x000D_565657_x000D_565658_x000D_565660_x000D_565661_x000D_749522	ABC transporter substrate-binding protein_x000D_ABC transporter_x000D_ solute-binding protein_x000D_Extracellular solute-binding protein_x000D_Sugar ABC superfamily ATP binding cassette transporter_x000D_ binding protein_x000D_Sugar ABC transporter substrate-binding protein	A5810_001824_x000D_A5816_002224_x000D_CQR37_03085_x000D_D353_02500_x000D_D357_02683_x000D_DGQ36_02120_x000D_DPX29_14915_x000D_DTX73_09805_x000D_EB12_02463_x000D_EFPG_02487_x000D_EFQG_01531_x000D_EFRG_02447_x000D_EFTG_02498_x000D_EFUG_01905_x000D_ESP02_15110_x000D_FIU59_04970_x000D_HMPREF0351_12662_x000D_HMPREF1348_01461_x000D_HMPREF2594_13625_x000D_HMPREF9524_03254_x000D_I131_02680_x000D_SMG_0292…	GI:1062438656_x000D_GI:1072836579_x000D_GI:941949740_x000D_GI:1132413838_x000D_GI:1062454843_x000D_GI:1062443696_x000D_GI:488216927_x000D_GI:1062769327_x000D_GI:1024766444_x000D_GI:1112965568_x000D_GI:1049467349_x000D_GI:1062448382_x000D_GI:1062437173_x000D_GI:975002349_x000D_GI:1062462414_x000D_GI:1008423315_x000D_GI:1062449417_x000D_GI:1132442796_x000D_GI:1108549869_x000D_EMBL-CDS:AQY31371.1_x0…	Bacteria	Terrabacteria group	Firmicutes	Bacilli	Lactobacillales	Enterococcaceae	Enterococcus	Enterococcus faecium_x000D_Enterococcus faecium 1,230,933_x000D_Enterococcus faecium 1,231,408_x000D_Enterococcus faecium 1,231,410_x000D_Enterococcus faecium 1,231,501_x000D_Enterococcus faecium 1,231,502_x000D_Enterococcus faecium 505_x000D_Enterococcus faecium CRL1879_x000D_Enterococcus faecium DO_x000D_Enterococcus faecium EnGen0180_x000D_Enterococcus faecium EnGen0263_x000D_Enterococcus faec…	None	PF01547_x000D_PF13416	A0A132ZDH4_x000D_A0A0M2AYE8_x000D_A0A1E9VET8_x000D_A0A242BEL7_x000D_A0A242DM03_x000D_A0A242FTS1_x000D_A0A2G0CZA0_x000D_A0A3D5CSY6_x000D_A0A3F3M0Z8_x000D_A0A455TIR1_x000D_A0A4Y3JM90_x000D_A0A7U8FDG4_x000D_A0A7U8FIR1_x000D_A0A7U8ILH9_x000D_A0A828QC87_x000D_A0A829F521_x000D_A0A8G1S8T0_x000D_C9BA02_x000D_C9BXC5_x000D_J6K810_x000D_Q3XZR2_x000D_R2P5S8_x000D_S4DXL3_x000D_U2NW69	24	Lipoprotein	3
A0A0M2PE70	Bacillus sp. SA1-12.	1455638	Sugar ABC transporter substrate-binding protein	WQ54_27920	GI:815865819_x000D_GI:817539630_x000D_EMBL-CDS:KKI89058.1_x000D_REFSEQ:WP_046589539.1	Bacteria	Terrabacteria group	Firmicutes	Bacilli	Bacillales	Bacillaceae	Bacillus	Bacillus sp. SA1-12	None	PF13416	A0A0M2PE70	1	Lipoprotein	3
A0A0E0V155	Listeria cossartiae subsp. cayugensis._x000D_Listeria farberi._x000D_Listeria immobilis._x000D_Listeria innocua ATCC 33091._x000D_Listeria innocua serovar 6a (strain ATCC BAA-680 / CLIP 11262)_x000D_Listeria innocua._x000D_Listeria ivanovii (strain ATCC BAA-678 / PAM 55)_x000D_Listeria ivanovii subsp. londoniensis._x000D_Listeria marthii._x000D_Listeria monocytogenes serotype 1/2a (strain 10403S)…	1002366_x000D_1030009_x000D_1230340_x000D_1334565_x000D_1639_x000D_1640_x000D_1642_x000D_1643_x000D_169963_x000D_202752_x000D_2291966_x000D_2713500_x000D_2713501_x000D_2713502_x000D_2713505_x000D_272626_x000D_386043_x000D_393133_x000D_529731_x000D_881621	ABC transporter substrate-binding protein_x000D_ABC transporter_x000D_ solute-binding protein_x000D_ABC transporter_x000D_ substrate-binding protein_x000D_ABC-type sugar transport system_x000D_ periplasmic binding protein YcjN_x000D_Extracellular solute-binding protein_x000D_Lin2972 protein_x000D_Lmo2839 protein_x000D_Multiple sugar transport system substrate-binding protein_x000D_Putative ABC tr…	B6O07_09025_x000D_BN389_28210_x000D_CW895_08365_x000D_CX098_00295_x000D_EYY38_06330_x000D_EYY39_04000_x000D_GH165_05530_x000D_GYP27_03405_x000D_GYZ23_06890_x000D_HB837_09190_x000D_HB853_04070_x000D_HB897_10835_x000D_HCA51_08845_x000D_HCB47_09635_x000D_HCB49_11035_x000D_HCJ38_00685_x000D_HCJ63_08100_x000D_HCX62_10860_x000D_HMPREF0557_02740_x000D_I6H04_05795_x000D_JL58_00130_x000D_LIV_2772_x000D_LM…	GI:501577910_x000D_GI:336024828_x000D_EMBL-CDS:AEH93965.1_x000D_REFSEQ:WP_012582246.1	Bacteria	Terrabacteria group	Firmicutes	Bacilli	Bacillales	Listeriaceae	Listeria	Listeria cossartiae subsp. cayugensis_x000D_Listeria farberi_x000D_Listeria immobilis_x000D_Listeria innocua_x000D_Listeria innocua ATCC 33091_x000D_Listeria innocua Clip11262_x000D_Listeria ivanovii subsp. ivanovii PAM 55_x000D_Listeria ivanovii subsp. londoniensis_x000D_Listeria marthii_x000D_Listeria monocytogenes_x000D_Listeria monocytogenes 10403S_x000D_Listeria monocytogenes EGD_x000D_Liste…	None	PF13416	A0A0E0V155_x000D_A0A097B986_x000D_A0A0E1RBS8_x000D_A0A0H3GJY9_x000D_A0A2Z5BZI5_x000D_A0A3A2M2U5_x000D_A0A3A6ZMF0_x000D_A0A3H2W1L1_x000D_A0A3Q0NI72_x000D_A0A3T1M3H6_x000D_A0A468ZWJ6_x000D_A0A4B9HU16_x000D_A0A660JL06_x000D_A0A6B0JEU9_x000D_A0A6Z2PGY2_x000D_A0A6Z5Z3X9_x000D_A0A7T2IKU9_x000D_A0A7U7NYL3_x000D_A0A7U8HHI6_x000D_A0A7X0T3X7_x000D_A0A7X0WKF5_x000D_A0A7X0X368_x000D_A0A7X0X4S5_x000D_A0A7X0ZE…	34	Lipoprotein	3
A0A099WC32	Listeria booriae._x000D_Listeria cornellensis FSL F6-0969._x000D_Listeria newyorkensis._x000D_Listeria rocourtiae._x000D_Listeria rustica._x000D_Listeria sp. SHR_NRA_18._x000D_Listeria weihenstephanensis FSL R9-0317._x000D_Listeria weihenstephanensis._x000D_Listeriaceae bacterium FSL A5-0209.	1006155_x000D_1265820_x000D_1265845_x000D_1497679_x000D_1497681_x000D_1552123_x000D_2269046_x000D_2713503_x000D_647910	Carbohydrate ABC transporter substrate-binding protein_x000D_Carbohydrate ABC transporter substrate-binding protein (CUT1 family)_x000D_Extracellular solute-binding protein_x000D_Putative ABC transporter periplasmic-binding protein ycjN_x000D_Sugar ABC transporter substrate-binding protein	DFP96_1154_x000D_DUK53_04495_x000D_EP56_09985_x000D_EP57_03600_x000D_HB759_07525_x000D_HB809_13665_x000D_HB810_04305_x000D_HB847_03880_x000D_HB850_12355_x000D_HB895_05610_x000D_HB900_07355_x000D_HB943_06255_x000D_HCA67_09525_x000D_HCA80_03775_x000D_HCB06_14915_x000D_HCB27_00560_x000D_HCB29_01865_x000D_HCB35_13760_x000D_HCB51_07820_x000D_HCI99_09875_x000D_HCJ13_01475_x000D_HCJ32_00320_x000D_HPK16_…	GI:696203356_x000D_GI:738126385_x000D_EMBL-CDS:KGL42557.1_x000D_REFSEQ:WP_036084305.1	Bacteria	Terrabacteria group	Firmicutes	Bacilli	Bacillales	Listeriaceae	Listeria_x000D_unclassified Listeriaceae	Listeria booriae_x000D_Listeria cornellensis FSL F6-0969_x000D_Listeria newyorkensis_x000D_Listeria rocourtiae_x000D_Listeria rustica_x000D_Listeria sp. SHR_NRA_18_x000D_Listeria weihenstephanensis_x000D_Listeria weihenstephanensis FSL R9-0317_x000D_Listeriaceae bacterium FSL A5-0209	None	PF13416	A0A099WC32_x000D_A0A099WC54_x000D_A0A1S7FXV6_x000D_A0A3N9TTI9_x000D_A0A4R6ZGI3_x000D_A0A7W1T556_x000D_A0A7X0WER3_x000D_A0A7X0WQS3_x000D_A0A7X0XDD5_x000D_A0A7X0XZC1_x000D_A0A7X0ZTY3_x000D_A0A7X1A4P1_x000D_A0A7X1CEE9_x000D_A0A7X1D030_x000D_A0A7X1D6Z2_x000D_A0A841WTG0_x000D_A0A841XH06_x000D_A0A841Y563_x000D_A0A841Z148_x000D_A0A841Z5R4_x000D_A0A841ZFL7_x000D_A0A842A419_x000D_A0A842ARF1_x000D_A0A842BX…	32	Lipoprotein	3
D1AHZ9	Sebaldella termitidis (strain ATCC 33386 / NCTC 11300)	526218	Extracellular solute-binding protein family 1	Sterm_1524	GI:502624211_x000D_GI:268614015_x000D_EMBL-CDS:ACZ08383.1_x000D_REFSEQ:WP_012860979.1	Bacteria	NA-Bacteria	Fusobacteria	Fusobacteriia	Fusobacteriales	Leptotrichiaceae	Sebaldella	Sebaldella termitidis ATCC 33386	None	PF13416	D1AHZ9	1	Lipoprotein	3
V0SUY9	Escherichia coli 907672._x000D_Escherichia coli.	1268982_x000D_562	ABC transporter_x000D_ solute-binding protein_x000D_Carbohydrate ABC transporter substrate-binding protein	E6D34_18665_x000D_HMPREF1595_01362	GI:553931118_x000D_GI:553588980_x000D_EMBL-CDS:ESD10145.1_x000D_REFSEQ:WP_023141720.1	Bacteria	NA-Bacteria	Proteobacteria	Gammaproteobacteria	Enterobacterales	Enterobacteriaceae	Escherichia	Escherichia coli_x000D_Escherichia coli 907672	None	PF01547	V0SUY9_x000D_A0A8S7K599	2	Lipoprotein	3
S5NFD4	Citrobacter koseri_x000D_Salmonella arizonae (strain ATCC BAA-731 / CDC346-86 / RSK2980)_x000D_Salmonella bongori (strain ATCC 43975 / DSM 13772 / NCTC 12419)_x000D_Salmonella bongori N268-08._x000D_Salmonella bongori serovar 44:r:-._x000D_Salmonella bongori serovar 66:z41:- str. SA19983605._x000D_Salmonella bongori._x000D_Salmonella diarizonae._x000D_Salmonella enterica_x000D_Salmonella enterica…	1151166_x000D_1151170_x000D_1160778_x000D_1173779_x000D_1173950_x000D_1192839_x000D_1192842_x000D_1197719_x000D_1242107_x000D_1243602_x000D_1243617_x000D_1307500_x000D_1395119_x000D_149539_x000D_1967581_x000D_1967584_x000D_1967585_x000D_1967595_x000D_1967614_x000D_1967615_x000D_1967616_x000D_1967619_x000D_1967621_x000D_1967623_x000D_1974321_x000D_218493_x000D_2500152_x000D_2564632_x000D_2564671_x…	ABC transport protein_x000D_ solute-binding component_x000D_ABC transporter substrate-binding protein_x000D_ABC-type sugar transport system periplasmic binding protein YcjN_x000D_Carbohydrate ABC transporter substrate-binding protein_x000D_Sugar ABC transporter substrate-binding protein	A464_1767_x000D_A7S45_012540_x000D_B1075_02615_x000D_BA086_23370_x000D_CG587_01645_x000D_CWK15_00865_x000D_D9O31_05890_x000D_DLB95_03530_x000D_DOE57_11805_x000D_DON26_14155_x000D_DSQ81_17275_x000D_DTI44_19145_x000D_ED033_15645_x000D_EEM01_21670_x000D_EEN95_17875_x000D_EI538_01130_x000D_EJT97_15630_x000D_EL06_10315_x000D_EWG69_18775_x000D_EWI73_18015_x000D_FLP03_00910_x000D_FNI11_10790_x000D_FNJ06…	GI:526126879_x000D_GI:526248304_x000D_EMBL-CDS:AGR58952.1_x000D_REFSEQ:WP_020844384.1	Bacteria	NA-Bacteria	Proteobacteria	Gammaproteobacteria	Enterobacterales	Enterobacteriaceae	Citrobacter_x000D_Salmonella	Citrobacter koseri_x000D_Salmonella bongori_x000D_Salmonella bongori N268-08_x000D_Salmonella bongori NCTC 12419_x000D_Salmonella bongori serovar 44:r:-_x000D_Salmonella bongori serovar 66:z41:- str. SA1998360_x000D_Salmonella enterica_x000D_Salmonella enterica subsp. arizonae_x000D_Salmonella enterica subsp. arizonae serovar 18:z4,_x000D_Salmonella enterica subsp. arizonae serovar 41:z4,_x000D_S…	None	PF01547	S5NFD4_x000D_A0A0K0HB88_x000D_A0A248K8H8_x000D_A0A2C9P0T0_x000D_A0A2I5HGH2_x000D_A0A336PWD3_x000D_A0A344R1Q1_x000D_A0A379Q4D4_x000D_A0A379Q975_x000D_A0A379QQI8_x000D_A0A379R2F7_x000D_A0A379S4W9_x000D_A0A3F3J4P7_x000D_A0A3I8FV79_x000D_A0A3J4MMJ8_x000D_A0A3R0QE14_x000D_A0A3S4IAX2_x000D_A0A3S5YKJ9_x000D_A0A3T3KTE2_x000D_A0A3V4R748_x000D_A0A3V8HZY7_x000D_A0A402XKM7_x000D_A0A403SX55_x000D_A0A5I0BNC8_x…	73	Lipoprotein	3
R8X0H3	Citrobacter amalonaticus._x000D_Citrobacter braakii._x000D_Citrobacter freundii complex sp. CFNIH3._x000D_Citrobacter sp. KTE151._x000D_Citrobacter sp. RHB35-C21._x000D_Citrobacter sp. RHBSTW-00013._x000D_Citrobacter sp. RHBSTW-00127._x000D_Citrobacter sp. RHBSTW-00325._x000D_Citrobacter sp. RHBSTW-00524._x000D_Citrobacter sp. RHBSTW-00570._x000D_Citrobacter sp. RHBSTW-00903._x000D_Citrobacter sp…	1169322_x000D_2077147_x000D_2742626_x000D_2742628_x000D_2742636_x000D_2742644_x000D_2742653_x000D_2742655_x000D_2742670_x000D_2742677_x000D_35703_x000D_57706	Carbohydrate ABC transporter substrate-binding protein_x000D_Extracellular solute-binding protein_x000D_Sugar ABC transporter periplasmic-binding protein_x000D_Sugar ABC transporter substrate-binding protein	BWD41_02420_x000D_BZK42_08635_x000D_C2U38_07360_x000D_C3430_07915_x000D_HV034_13905_x000D_HV084_07180_x000D_HV161_14485_x000D_HV229_17605_x000D_HV237_16895_x000D_HV320_19085_x000D_HV350_17050_x000D_HVZ39_17785_x000D_ID160_02370_x000D_WC7_01159	GI:507081501_x000D_GI:500609614_x000D_EMBL-CDS:EOQ50306.1_x000D_REFSEQ:WP_016152251.1	Bacteria	NA-Bacteria	Proteobacteria	Gammaproteobacteria	Enterobacterales	Enterobacteriaceae	Citrobacter	Citrobacter amalonaticus_x000D_Citrobacter braakii_x000D_Citrobacter freundii complex sp. CFNIH3_x000D_Citrobacter sp. KTE151_x000D_Citrobacter sp. RHB35-C21_x000D_Citrobacter sp. RHBSTW-00013_x000D_Citrobacter sp. RHBSTW-00127_x000D_Citrobacter sp. RHBSTW-00325_x000D_Citrobacter sp. RHBSTW-00524_x000D_Citrobacter sp. RHBSTW-00570_x000D_Citrobacter sp. RHBSTW-00903_x000D_Citrobacter sp. RHBSTW-01…	None	PF01547	R8X0H3_x000D_A0A1R0G192_x000D_A0A1V8P1S6_x000D_A0A2I8S3Y6_x000D_A0A2S4RZU5_x000D_A0A7L6BVY1_x000D_A0A7L6DV89_x000D_A0A7L6IIH2_x000D_A0A7L6JRL4_x000D_A0A7L6PG81_x000D_A0A7L6U5S6_x000D_A0A7W2VH42_x000D_A0A7W3DZX9_x000D_A0A8I0KIZ1	14	Lipoprotein	3
P76042	Escherichia coli (strain B / BL21-DE3)_x000D_Escherichia coli (strain K12)_x000D_Escherichia coli 1303._x000D_Escherichia coli 53638._x000D_Escherichia coli 909945-2._x000D_Escherichia coli H386._x000D_Escherichia coli KTE73._x000D_Escherichia coli O141:H4._x000D_Escherichia coli O78:H11 (strain H10407 / ETEC)_x000D_Escherichia coli O9:H4 (strain HS)_x000D_Escherichia coli._x000D_Escherichia ferg…	1182680_x000D_1269007_x000D_2857061_x000D_2860337_x000D_2861806_x000D_316401_x000D_331112_x000D_344610_x000D_469008_x000D_562_x000D_564_x000D_622_x000D_656397_x000D_745156_x000D_83333	ABC sugar transporter periplasmic binding protein_x000D_ABC transporter periplasmic binding protein ycjN_x000D_ABC transporter substrate-binding protein_x000D_ABC transporter_x000D_ solute-binding protein_x000D_Carbohydrate ABC transporter substrate-binding protein_x000D_Extracellular solute-binding protein family 1_x000D_Multiple sugar-binding protein_x000D_Predicted sugar transporter subunit: p…	A1UI_01463_x000D_B5H84_003362_x000D_EC1303_c14490_x000D_ECBD_2307_x000D_ECVG_03684_x000D_EFSS39_00067_x000D_ETEC_1414_x000D_Ec53638_4678_x000D_EcHS_A1425_x000D_HMPREF1620_00180_x000D_KXD89_12105_x000D_KY274_12115_x000D_KZW89_13305_x000D_ycjN	GI:991976748_x000D_GI:446520120_x000D_GI:808717570_x000D_GI:991971246_x000D_GI:802134836_x000D_GI:827621735_x000D_GI:808721940_x000D_GI:13634047_x000D_GI:808713159_x000D_GI:827616953_x000D_GI:16129271_x000D_GI:808730260_x000D_GI:808734671_x000D_GI:1787569_x000D_GI:85674899_x000D_EMBL-CDS:AAC74392.1_x000D_EMBL-CDS:BAE76398.1_x000D_REFSEQ:NP_415826.1_x000D_REFSEQ:WP_000597466.1	Bacteria	NA-Bacteria	Proteobacteria	Gammaproteobacteria	Enterobacterales	Enterobacteriaceae	Escherichia_x000D_Shigella	Escherichia coli_x000D_Escherichia coli 1303_x000D_Escherichia coli 53638_x000D_Escherichia coli 909945-2_x000D_Escherichia coli BL21(DE3)_x000D_Escherichia coli ETEC H10407_x000D_Escherichia coli H386_x000D_Escherichia coli HS_x000D_Escherichia coli K-12_x000D_Escherichia coli KTE73_x000D_Escherichia coli O141:H4_x000D_Escherichia fergusonii_x000D_Escherichia sp. TC-EC600-tetX4_x000D_Escherichia…	None	PF01547	P76042_x000D_A0A024L473_x000D_A0A0E1LYM2_x000D_A0A0E1T5H6_x000D_A0A140NAE6_x000D_A0A1X3JIY7_x000D_A0A564USN1_x000D_A0A7I6H6B4_x000D_A0A8F2PQ61_x000D_A0A8F8DCU8_x000D_A0A8F9H7T7_x000D_A0A8F9HZQ9_x000D_A0A8H8ZGU6_x000D_E3PL70_x000D_S1FAI5_x000D_V0AQY2	16	Lipoprotein	3
L4JBN1	Escherichia coli KTE146.	1182725	Sugar ABC transporter periplasmic-binding protein	A311_01930	GI:486390587_x000D_GI:431407126_x000D_EMBL-CDS:ELG90345.1_x000D_REFSEQ:WP_001602355.1	Bacteria	NA-Bacteria	Proteobacteria	Gammaproteobacteria	Enterobacterales	Enterobacteriaceae	Escherichia	Escherichia coli KTE146	None	PF01547	L4JBN1	1	Lipoprotein	3
K8A1A7	Cronobacter condimenti 1330.	1073999	ABC-type sugar transport system_x000D_ periplasmic binding protein YcjN	BN137_2649	GI:494949507_x000D_GI:924326874_x000D_EMBL-CDS:CCJ73273.1_x000D_REFSEQ:WP_007675535.1	Bacteria	NA-Bacteria	Proteobacteria	Gammaproteobacteria	Enterobacterales	Enterobacteriaceae	Cronobacter	Cronobacter condimenti 1330	None	PF01547	K8A1A7	1	Lipoprotein	3
H2ITG2	Enterobacteriaceae bacterium ML5._x000D_Rahnella aquatilis (strain ATCC 33071 / DSM 4594 / JCM 1683 / NBRC 105701 /NCIMB 13365 / CIP 78.65)_x000D_Rahnella aquatilis HX2._x000D_Rahnella sp. (strain Y9602)_x000D_Rahnella sp. BIGb0236.	1151116_x000D_2485117_x000D_2507584_x000D_2703885_x000D_745277	ABC-type sugar transport system_x000D_ periplasmic component_x000D_Carbohydrate ABC transporter substrate-binding protein_x000D_Carbohydrate ABC transporter substrate-binding protein (CUT1 family)_x000D_Extracellular solute-binding protein_x000D_Extracellular solute-binding protein family 1	EDF78_105330_x000D_ERD95_18040_x000D_Q7S_19930_x000D_Rahaq2_4029_x000D_Rahaq_3919	GI:371590072_x000D_GI:668990813_x000D_EMBL-CDS:AEX53802.1_x000D_REFSEQ:WP_015698854.1	Bacteria	NA-Bacteria	Proteobacteria	Gammaproteobacteria	Enterobacterales	Enterobacteriaceae_x000D_Yersiniaceae	Rahnella_x000D_unclassified Enterobacteriaceae	Enterobacteriaceae bacterium ML5_x000D_Rahnella aceris_x000D_Rahnella aquatilis CIP 78.65 = ATCC 33071_x000D_Rahnella aquatilis HX2_x000D_Rahnella sp. BIGb0236	None	PF01547	H2ITG2_x000D_A0A0H3FH51_x000D_A0A4R7GEQ7_x000D_A0A4S3LPL2_x000D_H8NY90	5	Lipoprotein	3
F4NGG7	Escherichia coli D9._x000D_Escherichia coli.	556266_x000D_562	ABC transporter_x000D_ solute-binding protein_x000D_Sugar ABC transporter substrate-binding protein	ACN68_13590_x000D_SSJG_01237	GI:446520105_x000D_GI:332101843_x000D_EMBL-CDS:EGJ05189.1_x000D_REFSEQ:WP_000597451.1	Bacteria	NA-Bacteria	Proteobacteria	Gammaproteobacteria	Enterobacterales	Enterobacteriaceae	Escherichia	Escherichia coli_x000D_Escherichia coli D9	None	PF01547	F4NGG7_x000D_A0A5E8NXK2	2	Lipoprotein	3
E0IUU8	Escherichia coli (strain ATCC 9637 / CCM 2024 / DSM 1116 / LMG 11080 / NBRC13500 / NCIMB 8666 / NRRL B-766 / W)_x000D_Escherichia coli 2875150._x000D_Escherichia coli.	1116036_x000D_562_x000D_566546	Bacterial extracellular solute-binding family protein_x000D_Carbohydrate ABC transporter substrate-binding protein_x000D_Predicted sugar transporter subunit: periplasmic-binding component of ABC superfamily	DEO17_13330_x000D_EC2875150_1563_x000D_ECW_m1406_x000D_ELU85_18180_x000D_HV146_10670	GI:315060565_x000D_GI:383404793_x000D_GI:446520122_x000D_EMBL-CDS:ADT74892.1_x000D_REFSEQ:WP_000597468.1	Bacteria	NA-Bacteria	Proteobacteria	Gammaproteobacteria	Enterobacterales	Enterobacteriaceae	Escherichia	Escherichia coli_x000D_Escherichia coli 2875150_x000D_Escherichia coli W	None	PF01547	E0IUU8_x000D_A0A1U9T2C0_x000D_A0A7H9LTV5_x000D_A0A829DJU3_x000D_A0A8H0IR28	5	Lipoprotein	3
C9Y587	Cronobacter dublinensis 1210._x000D_Cronobacter dublinensis 582._x000D_Cronobacter dublinensis subsp. dublinensis LMG 23823._x000D_Cronobacter malonaticus._x000D_Cronobacter muytjensii._x000D_Cronobacter sakazakii_x000D_Cronobacter sakazakii (strain ATCC BAA-894)_x000D_Cronobacter turicensis (strain DSM 18703 / CCUG 55852 / LMG 23827 / z3032)_x000D_Cronobacter turicensis._x000D_Cronobacter univer…	1074000_x000D_1159554_x000D_1208656_x000D_1208661_x000D_28141_x000D_290339_x000D_413501_x000D_413502_x000D_413503_x000D_693216	ABC-type sugar transport system_x000D_ periplasmic binding protein YcjN_x000D_Carbohydrate ABC transporter substrate-binding protein_x000D_Glycerol-3-phosphate transporter periplasmic binding protein_x000D_Putative ABC transporter periplasmic-binding protein ycjN_x000D_Sugar ABC transporter substrate-binding protein	AFK67_10715_x000D_AUN14_09770_x000D_B7T07_03925_x000D_BN133_1158_x000D_BN134_2544_x000D_BS411_12925_x000D_Ctu_23150_x000D_ESA_01603_x000D_HRR37_11910_x000D_NCTC9529_02229	GI:260217284_x000D_EMBL-CDS:CBA31236.1_x000D_REFSEQ:WP_015741426.1	Bacteria	NA-Bacteria	Proteobacteria	Gammaproteobacteria	Enterobacterales	Enterobacteriaceae	Cronobacter	Cronobacter dublinensis 1210_x000D_Cronobacter dublinensis 582_x000D_Cronobacter dublinensis subsp. dublinensis LMG 238_x000D_Cronobacter malonaticus_x000D_Cronobacter muytjensii_x000D_Cronobacter sakazakii_x000D_Cronobacter sakazakii ATCC BAA-894_x000D_Cronobacter turicensis_x000D_Cronobacter turicensis z3032_x000D_Cronobacter universalis NCTC 9529	None	PF01547	C9Y587_x000D_A0A0K2P2H1_x000D_A0A2T7ATT0_x000D_A0A2T7B493_x000D_A0A376EHS1_x000D_A0A384FIE0_x000D_A0A853HBC6_x000D_A0A855X1C5_x000D_A7MP78_x000D_K8AMD5_x000D_K8AVR1_x000D_V5TZU0	12	Lipoprotein	3
B7URB8	Escherichia coli O127:H6 (strain E2348/69 / EPEC)	574521	Predicted sugar transporter subunit: periplasmic-binding component of ABC superfamily	E2348C_1502	GI:215264679_x000D_GI:446520106_x000D_EMBL-CDS:CAS09050.1_x000D_REFSEQ:WP_000597452.1	Bacteria	NA-Bacteria	Proteobacteria	Gammaproteobacteria	Enterobacterales	Enterobacteriaceae	Escherichia	Escherichia coli O127:H6 str. E2348/69	None	PF01547	B7URB8	1	Lipoprotein	3
A0A8H9NVJ1	Citrobacter farmeri.	67824	Carbohydrate ABC transporter substrate-binding protein	I8Y00_002339	GI:1231140883_x000D_GI:754962848_x000D_EMBL-CDS:HAT1585992.1_x000D_REFSEQ:WP_042318770.1	Bacteria	NA-Bacteria	Proteobacteria	Gammaproteobacteria	Enterobacterales	Enterobacteriaceae	Citrobacter	Citrobacter farmeri	None	PF01547	A0A8H9NVJ1	1	Lipoprotein	3
A0A8H2GBC6	Escherichia coli.	562	ABC transporter substrate-binding protein	KTN06_01575	GI:1114304134_x000D_GI:693094935_x000D_EMBL-CDS:QXF71521.1_x000D_REFSEQ:WP_032251981.1	Bacteria	NA-Bacteria	Proteobacteria	Gammaproteobacteria	Enterobacterales	Enterobacteriaceae	Escherichia	Escherichia coli	None	PF01547	A0A8H2GBC6	1	Lipoprotein	3
A0A8G2HAQ4	Escherichia coli.	562	ABC transporter substrate-binding protein	NCTC8333_03231	EMBL-CDS:STM24262.1	Bacteria	NA-Bacteria	Proteobacteria	Gammaproteobacteria	Enterobacterales	Enterobacteriaceae	Escherichia	Escherichia coli	None	PF01547	A0A8G2HAQ4	1	Other	3
A0A8F9BSJ2	Escherichia coli.	562	ABC transporter substrate-binding protein	None	EMBL-CDS:QYD53454.1_x000D_EMBL-CDS:QYD62663.1	Bacteria	NA-Bacteria	Proteobacteria	Gammaproteobacteria	Enterobacterales	Enterobacteriaceae	Escherichia	Escherichia coli	None	PF01547	A0A8F9BSJ2	1	Lipoprotein	3
A0A8E2P375	Shigella boydii.	621	Sugar ABC transporter substrate-binding protein	CEG99_09470	EMBL-CDS:PAY98029.1	Bacteria	NA-Bacteria	Proteobacteria	Gammaproteobacteria	Enterobacterales	Enterobacteriaceae	Shigella	Shigella boydii	None	PF01547	A0A8E2P375	1	Lipoprotein	3
A0A839W5P0	Atlantibacter sp. RC6._x000D_Atlantibacter subterranea._x000D_Enterobacter sp. E76.	255519_x000D_2587036_x000D_2596949	Carbohydrate ABC transporter substrate-binding protein_x000D_Multiple sugar transport system substrate-binding protein	EGT71_09835_x000D_FHW74_000061_x000D_FR762_17360	EMBL-CDS:MBB3320630.1	Bacteria	NA-Bacteria	Proteobacteria	Gammaproteobacteria	Enterobacterales	Enterobacteriaceae	Atlantibacter_x000D_Enterobacter	Atlantibacter sp. RC6_x000D_Atlantibacter subterranea_x000D_Enterobacter sp. E76	None	PF01547	A0A839W5P0_x000D_A0A427V1U3_x000D_A0A5J6W6W5	3	Lipoprotein	3
A0A7T2JL32	Escherichia coli.	562	Carbohydrate ABC transporter substrate-binding protein	I6H00_07135	EMBL-CDS:QPR15846.1	Bacteria	NA-Bacteria	Proteobacteria	Gammaproteobacteria	Enterobacterales	Enterobacteriaceae	Escherichia	Escherichia coli	None	PF01547	A0A7T2JL32	1	Lipoprotein	3
A0A7I8ZNB6	Escherichia coli 113290._x000D_Escherichia coli 907889._x000D_Escherichia coli 908573._x000D_Escherichia coli G3/10._x000D_Escherichia coli H299._x000D_Escherichia coli M718._x000D_Escherichia coli O119:H4 str. 03-3458._x000D_Escherichia coli O139:H1._x000D_Escherichia coli O145._x000D_Escherichia coli O145:H28._x000D_Escherichia coli O145:NM._x000D_Escherichia coli O6._x000D_Escherichia coli TA0…	1055538_x000D_1078034_x000D_1268976_x000D_1268989_x000D_1268998_x000D_1446551_x000D_1455601_x000D_217992_x000D_2861805_x000D_300269_x000D_562_x000D_621_x000D_622_x000D_623_x000D_624_x000D_656393_x000D_656419_x000D_656433_x000D_656444_x000D_656447_x000D_766147_x000D_991919	ABC sugar transporter periplasmic binding protein_x000D_ABC transporter periplasmic binding protein ycjN_x000D_ABC transporter substrate-binding protein_x000D_ABC transporter_x000D_ solute-binding protein_x000D_Bacterial extracellular solute-binding family protein_x000D_Carbohydrate ABC transporter substrate-binding protein_x000D_Extracellular solute-binding protein_x000D_Putative ABC transporter…	AJR17_020270_x000D_BTB68_000890_x000D_BW79_00810_x000D_C0786_000881_x000D_CCU01_015970_x000D_CDC27_06085_x000D_CV83915_00094_x000D_D9E49_04095_x000D_DRW31_11165_x000D_DXE50_17495_x000D_E3U27_16095_x000D_EAXG_00811_x000D_ECJG_00790_x000D_ECKIH15140_01263_x000D_ECNG_03271_x000D_ECOG_02021_x000D_ECXG_03354_x000D_EIG44_13210_x000D_EL76_2642_x000D_ETECE562_02685_x000D_F9461_16385_x000D_FIJ20_02910_x00…	EMBL-CDS:CAD6008679.1	Bacteria	NA-Bacteria	Proteobacteria	Gammaproteobacteria	Enterobacterales	Enterobacteriaceae	Escherichia_x000D_Shigella	Escherichia coli_x000D_Escherichia coli 113290_x000D_Escherichia coli 907889_x000D_Escherichia coli 908573_x000D_Escherichia coli G3/10_x000D_Escherichia coli H299_x000D_Escherichia coli M718_x000D_Escherichia coli O119:H4 str. 03-3458_x000D_Escherichia coli O139:H1_x000D_Escherichia coli O145_x000D_Escherichia coli O145:H28_x000D_Escherichia coli O145:NM_x000D_Escherichia coli O6_x000D_Escherich…	None	PF01547	A0A7I8ZNB6_x000D_A0A0A0F883_x000D_A0A0B0VSK9_x000D_A0A0I1GNK6_x000D_A0A0J2BIU7_x000D_A0A0J2DV34_x000D_A0A0L6XUE1_x000D_A0A1S9J3C0_x000D_A0A1X3J299_x000D_A0A1X3LIR3_x000D_A0A246NY92_x000D_A0A271U1X2_x000D_A0A2H4TLQ1_x000D_A0A2X1NFB1_x000D_A0A380AY20_x000D_A0A398PYX7_x000D_A0A3L5GWA5_x000D_A0A3S6ZD68_x000D_A0A3T4J3D7_x000D_A0A403M2L5_x000D_A0A485JFT8_x000D_A0A4P8C6F5_x000D_A0A6D0DGY0_x000D_A0A7H9PZ…	44	Lipoprotein	3
A0A6N2UMZ4	Citrobacter amalonaticus._x000D_Citrobacter sp. CFNIH10._x000D_Citrobacter sp. RHB20-C15._x000D_Citrobacter sp. RHB20-C16._x000D_Citrobacter sp. RHB35-C17.	1920110_x000D_2742620_x000D_2742621_x000D_2742625_x000D_35703	ABC transporter substrate-binding protein_x000D_Carbohydrate ABC transporter substrate-binding protein_x000D_Carbohydrate ABC transporter substrate-binding protein_x000D_ CUT1 family_x000D_Multiple sugar-binding protein_x000D_Sugar ABC transporter substrate-binding protein	C2U53_22970_x000D_CALFYP1_03167_x000D_HVX63_12610_x000D_HVX64_12600_x000D_HVZ37_11590_x000D_JD365_14880_x000D_K1713_12320_x000D_NCTC10805_03134_x000D_SAMN05216502_10974	EMBL-CDS:VYT19159.1	Bacteria	NA-Bacteria	Proteobacteria	Gammaproteobacteria	Enterobacterales	Enterobacteriaceae	Citrobacter	Citrobacter amalonaticus_x000D_Citrobacter sp. CFNIH10_x000D_Citrobacter sp. RHB20-C15_x000D_Citrobacter sp. RHB20-C16_x000D_Citrobacter sp. RHB35-C17	None	PF01547	A0A6N2UMZ4_x000D_A0A381G7A3_x000D_A0A3Q8DCB1_x000D_A0A7L6UI85_x000D_A0A7L6YUN3_x000D_A0A7L6Z1R5_x000D_A0A8B3ZVA4_x000D_A0A8G1BZJ3_x000D_A0A8H9VFA1	9	Lipoprotein	3
A0A6I2IEC5	Enterobacteriaceae bacterium RIT714.	2666193	Extracellular solute-binding protein	GJV04_03425	EMBL-CDS:MRS89091.1	Bacteria	NA-Bacteria	Proteobacteria	Gammaproteobacteria	Enterobacterales	Enterobacteriaceae	unclassified Enterobacteriaceae	Enterobacteriaceae bacterium RIT714	None	PF01547	A0A6I2IEC5	1	Lipoprotein	3
A0A6G4C150	Escherichia coli.	562	Carbohydrate ABC transporter substrate-binding protein	G4V04_13830	EMBL-CDS:NEY49425.1	Bacteria	NA-Bacteria	Proteobacteria	Gammaproteobacteria	Enterobacterales	Enterobacteriaceae	Escherichia	Escherichia coli	None	PF01547	A0A6G4C150	1	Lipoprotein	3
A0A6C8RZQ0	Escherichia coli.	562	Carbohydrate ABC transporter substrate-binding protein	None	GI:1071971374_x000D_EMBL-CDS:EFD0583338.1_x000D_EMBL-CDS:KAB2830732.1_x000D_REFSEQ:WP_069913456.1	Bacteria	NA-Bacteria	Proteobacteria	Gammaproteobacteria	Enterobacterales	Enterobacteriaceae	Escherichia	Escherichia coli	None	PF01547	A0A6C8RZQ0	1	Lipoprotein	3
A0A5E0ZUB2	Enterobacter cloacae subsp. cloacae (strain ATCC 13047 / DSM 30054 / NBRC13535 / NCTC 10005 / WDCM 00083 / NCDC 279-56)_x000D_Enterobacter cloacae._x000D_Enterobacter kobei._x000D_Enterobacter sp. SECR19-1250.	208224_x000D_2749084_x000D_550_x000D_716541	Carbohydrate ABC transporter substrate-binding protein_x000D_Multiple sugar transport system periplasmic sugar-binding protein	ECL_01781_x000D_EGK68_22090_x000D_HX884_21885_x000D_SAMEA1972464_00052	EMBL-CDS:VAM05084.1	Bacteria	NA-Bacteria	Proteobacteria	Gammaproteobacteria	Enterobacterales	Enterobacteriaceae	Enterobacter	Enterobacter cloacae_x000D_Enterobacter cloacae subsp. cloacae ATCC 13047_x000D_Enterobacter kobei_x000D_Enterobacter sp. SECR19-1250	7V09	PF01547	A0A5E0ZUB2_x000D_A0A0H3CHG3_x000D_A0A427KFX9_x000D_A0A7V7M9A7_x000D_A0A851G7A6	5	Lipoprotein	3
A0A5D4YDN6	Lelliottia nimipressuralis.	69220	Carbohydrate ABC transporter substrate-binding protein	FZO59_05380	EMBL-CDS:TYT35057.1	Bacteria	NA-Bacteria	Proteobacteria	Gammaproteobacteria	Enterobacterales	Enterobacteriaceae	Lelliottia	Lelliottia nimipressuralis	None	PF01547	A0A5D4YDN6	1	Lipoprotein	3
A0A4V6JIP6	Leclercia adecarboxylata.	83655	ABC transporter substrate-binding protein yesO	NCTC13032_03964	EMBL-CDS:VTP69073.1	Bacteria	NA-Bacteria	Proteobacteria	Gammaproteobacteria	Enterobacterales	Enterobacteriaceae	Leclercia	Leclercia adecarboxylata	None	PF01547	A0A4V6JIP6	1	Lipoprotein	3
A0A4R6EX53	Scandinavium goeteborgense.	1851514	Carbohydrate ABC transporter substrate-binding protein (CUT1 family)	EC847_101255	EMBL-CDS:TDN64329.1	Bacteria	NA-Bacteria	Proteobacteria	Gammaproteobacteria	Enterobacterales	Enterobacteriaceae	Scandinavium	Scandinavium goeteborgense	None	PF01547	A0A4R6EX53	1	Lipoprotein	3
A0A4P8SEW4	Nissabacter sp. SGAir0207.	2126321	Sugar ABC transporter substrate-binding protein	C1N62_00975	EMBL-CDS:QCR34759.1	Bacteria	NA-Bacteria	Proteobacteria	Gammaproteobacteria	Enterobacterales	Yersiniaceae	Nissabacter	Nissabacter sp. SGAir0207	None	PF01547	A0A4P8SEW4	1	Lipoprotein	3
A0A4D0EZA9	Escherichia coli.	562	ABC sugar transporter periplasmic binding protein	BvCmsKSNP073_02583	EMBL-CDS:GDL71661.1	Bacteria	NA-Bacteria	Proteobacteria	Gammaproteobacteria	Enterobacterales	Enterobacteriaceae	Escherichia	Escherichia coli	None	PF01547	A0A4D0EZA9	1	Lipoprotein	3
A0A447LNM5	Atlantibacter hermannii_x000D_Atlantibacter hermannii NBRC 105704._x000D_Enterobacteriaceae bacterium.	1115512_x000D_1849603_x000D_565	ABC transporter substrate-binding protein_x000D_Putative ABC transporter substrate binding periplasmic protein YcjN_x000D_Sugar ABC transporter substrate-binding protein	DCM53_13455_x000D_EH105704_05_00440_x000D_NCTC12129_02432	GI:488366230_x000D_EMBL-CDS:VDZ73318.1_x000D_REFSEQ:WP_002435615.1	Bacteria	NA-Bacteria	Proteobacteria	Gammaproteobacteria	Enterobacterales	Enterobacteriaceae	Atlantibacter_x000D_unclassified Enterobacteriaceae	Atlantibacter hermannii_x000D_Atlantibacter hermannii NBRC 105704_x000D_Enterobacteriaceae bacterium	None	PF01547	A0A447LNM5_x000D_A0A3C0H264_x000D_H5V230	3	Lipoprotein	3
A0A431SN63	Enterobacter agglomerans_x000D_Enterobacter asburiae._x000D_Enterobacter bugandensis._x000D_Enterobacter cancerogenus ATCC 35316._x000D_Enterobacter cancerogenus._x000D_Enterobacter chengduensis._x000D_Enterobacter chuandaensis._x000D_Enterobacter cloacae complex sp._x000D_Enterobacter cloacae complex sp. 743-2DZ2F-22B._x000D_Enterobacter cloacae complex sp. ECNIH11._x000D_Enterobacter cloacae co…	1296536_x000D_1329828_x000D_1395580_x000D_1566251_x000D_158836_x000D_1736698_x000D_1812935_x000D_1915310_x000D_1977566_x000D_2027919_x000D_2041079_x000D_2051905_x000D_2071710_x000D_2077137_x000D_2080662_x000D_2080664_x000D_208224_x000D_2183878_x000D_2259496_x000D_2293101_x000D_2364150_x000D_2494701_x000D_2494702_x000D_2497435_x000D_2497875_x000D_2511985_x000D_2529381_x000D_2529382_x000D_2714951_x…	ABC transporter periplasmic-binding protein ycjN_x000D_ABC transporter substrate-binding protein_x000D_ABC transporter_x000D_ solute-binding protein_x000D_Carbohydrate ABC transporter substrate-binding protein_x000D_Extracellular solute-binding protein_x000D_Multiple sugar transport system periplasmic sugar-binding protein_x000D_Multiple sugar transport system substrate-binding protein_x000D_Mult…	A0R60_0648_x000D_ABT55_14535_x000D_AM379_20515_x000D_AM401_05425_x000D_APT89_05385_x000D_AWI28_05760_x000D_B7P19_12250_x000D_B9Q37_12770_x000D_C3394_13565_x000D_C3399_18065_x000D_C6A40_10045_x000D_CEJ32_01230_x000D_CGS27_02025_x000D_CIG53_24050_x000D_CP955_18140_x000D_CRX53_11185_x000D_CU081_15165_x000D_CWR52_22710_x000D_D5066_09380_x000D_DD602_23580_x000D_DEO48_00400_x000D_DN594_04555_x000D_DN59…	GI:550715812_x000D_EMBL-CDS:PTX88731.1_x000D_EMBL-CDS:VAK83155.1_x000D_REFSEQ:WP_022648301.1	Bacteria	NA-Bacteria	Proteobacteria	Gammaproteobacteria	Enterobacterales	Enterobacteriaceae_x000D_Erwiniaceae	Enterobacter_x000D_Leclercia_x000D_Pantoea	Enterobacter asburiae_x000D_Enterobacter bugandensis_x000D_Enterobacter cancerogenus_x000D_Enterobacter cancerogenus ATCC 35316_x000D_Enterobacter chengduensis_x000D_Enterobacter chuandaensis_x000D_Enterobacter cloacae_x000D_Enterobacter cloacae complex sp._x000D_Enterobacter cloacae complex sp. 743-2DZ2F-22B_x000D_Enterobacter cloacae complex sp. ECNIH11_x000D_Enterobacter cloacae complex sp. EC…	None	PF01547	A0A431SN63_x000D_A0A0F1B985_x000D_A0A0U3J761_x000D_A0A0X4EXC3_x000D_A0A143HT75_x000D_A0A144QJ96_x000D_A0A1D3C3I0_x000D_A0A1H8PG71_x000D_A0A1Z3MW48_x000D_A0A263VKA3_x000D_A0A2J0PLY3_x000D_A0A2J0Q422_x000D_A0A2L2JJ52_x000D_A0A2S4SQR6_x000D_A0A2T9UYM2_x000D_A0A2U3F5R1_x000D_A0A2W0G088_x000D_A0A330D563_x000D_A0A330EWM7_x000D_A0A330GIY4_x000D_A0A3A3ZH70_x000D_A0A3L9P7N4_x000D_A0A3R9Q744_x000D_A0A411GH…	83	Lipoprotein	3
A0A3S5XQG0	Lelliottia amnigena_x000D_Pseudomonas tritici.	2745518_x000D_61646	ABC transporter substrate-binding protein_x000D_Carbohydrate ABC transporter substrate-binding protein	CO697_06805_x000D_HU722_15420_x000D_I6L75_11300	GI:1247249793_x000D_GI:974588801_x000D_EMBL-CDS:ATG01310.1_x000D_REFSEQ:WP_059179096.1	Bacteria	NA-Bacteria	Proteobacteria	Gammaproteobacteria	Enterobacterales_x000D_Pseudomonadales	Enterobacteriaceae_x000D_Pseudomonadaceae	Lelliottia_x000D_Pseudomonas	Lelliottia amnigena_x000D_Pseudomonas tritici	None	PF01547	A0A3S5XQG0_x000D_A0A8F8CH37_x000D_A0A8I0CWM1	3	Lipoprotein	3
A0A3G2IAB5	Buttiauxella sp. 3AFRM03._x000D_Buttiauxella sp. JUb87.	2479367_x000D_2485129	Carbohydrate ABC transporter substrate-binding protein (CUT1 family)_x000D_Extracellular solute-binding protein	D8682_03505_x000D_EC843_101445	GI:1035705015_x000D_GI:1495119089_x000D_EMBL-CDS:AYN26142.1_x000D_REFSEQ:WP_064546443.1	Bacteria	NA-Bacteria	Proteobacteria	Gammaproteobacteria	Enterobacterales	Enterobacteriaceae	Buttiauxella	Buttiauxella sp. 3AFRM03_x000D_Buttiauxella sp. JUb87	None	PF01547	A0A3G2IAB5_x000D_A0A4R6E8R7	2	Lipoprotein	3
A0A379QS92	Enterobacter cloacae._x000D_Salmonella enterica_x000D_Salmonella enterica subsp. arizonae._x000D_Salmonella enterica subsp. indica serovar 45:a:e,n,x._x000D_Salmonella enterica subsp. indica serovar 6,14,25:z10:1,_x000D_Salmonella enterica subsp. indica._x000D_Salmonella enterica subsp. salamae serovar 55:k:z39 str. 1315K._x000D_Salmonella enterica subsp. salamae.	1173950_x000D_1243602_x000D_1307500_x000D_28901_x000D_550_x000D_59202_x000D_59203_x000D_59207	ABC transport protein_x000D_ solute-binding component_x000D_Sugar ABC transporter substrate-binding protein	CGS27_21250_x000D_FLP03_09465_x000D_FNJ06_14590_x000D_G0B48_21900_x000D_GNC09_002993_x000D_LFZ47_16935_x000D_NCTC10252_03545_x000D_NCTC12420_03321_x000D_SEI61121_18208	EMBL-CDS:SUF58240.1	Bacteria	NA-Bacteria	Proteobacteria	Gammaproteobacteria	Enterobacterales	Enterobacteriaceae	Enterobacter_x000D_Salmonella	Enterobacter cloacae_x000D_Salmonella enterica_x000D_Salmonella enterica subsp. arizonae_x000D_Salmonella enterica subsp. indica_x000D_Salmonella enterica subsp. indica serovar 45:a:e,n_x000D_Salmonella enterica subsp. indica serovar 6,14,25:_x000D_Salmonella enterica subsp. salamae_x000D_Salmonella enterica subsp. salamae serovar 55:k:z3	None	PF01547	A0A379QS92_x000D_A0A379XSP4_x000D_A0A5Y2QJ56_x000D_A0A5Y3UZ79_x000D_A0A6C7C7Y2_x000D_A0A701Z094_x000D_A0A701ZA72_x000D_A0A737BJ90_x000D_A0A7G3EU46_x000D_V1GP03	10	Lipoprotein	3
A0A377D3Y1	Escherichia coli.	562	ABC transporter substrate-binding protein	NCTC7922_02021	EMBL-CDS:STM15632.1	Bacteria	NA-Bacteria	Proteobacteria	Gammaproteobacteria	Enterobacterales	Enterobacteriaceae	Escherichia	Escherichia coli	None	PF00528_x000D_PF01547	A0A377D3Y1	1	Lipoprotein	3
A0A376WZ26	Escherichia coli 97.0246._x000D_Escherichia coli.	562_x000D_869670	ABC transporter substrate-binding protein_x000D_ABC transporter_x000D_ solute-binding protein	EC970246_4124	GI:595595461_x000D_GI:446520102_x000D_GI:595587550_x000D_GI:595590862_x000D_EMBL-CDS:EFE5122951.1_x000D_EMBL-CDS:MWK96409.1_x000D_EMBL-CDS:STJ55238.1_x000D_EMBL-CDS:TEZ88447.1_x000D_EMBL-CDS:TGH43584.1_x000D_REFSEQ:WP_000597448.1	Bacteria	NA-Bacteria	Proteobacteria	Gammaproteobacteria	Enterobacterales	Enterobacteriaceae	Escherichia	Escherichia coli_x000D_Escherichia coli 97.0246	None	PF01547	A0A376WZ26_x000D_A0A8E0KTH0	2	Lipoprotein	3
A0A329HH00	Enterobacter sp. RIT 418.	2202164	Sugar ABC transporter substrate-binding protein	DBY73_013955	EMBL-CDS:RAU35281.1	Bacteria	NA-Bacteria	Proteobacteria	Gammaproteobacteria	Enterobacterales	Enterobacteriaceae	Enterobacter	Enterobacter sp. RIT 418	None	PF01547	A0A329HH00	1	Lipoprotein	3
A0A2Y9TZG4	Limnobaculum parvum.	2172103	Sugar ABC transporter substrate-binding protein	HYN51_10795	GI:1387105721_x000D_EMBL-CDS:AWH89002.1	Bacteria	NA-Bacteria	Proteobacteria	Gammaproteobacteria	Enterobacterales	Budviciaceae	Limnobaculum	Limnobaculum parvum	None	PF01547	A0A2Y9TZG4	1	Lipoprotein	3
A0A2X7EXW4	Escherichia coli.	562	ABC transporter substrate-binding protein_x000D_Putative ABC transporter periplasmic-binding protein YcjN	EL79_2453_x000D_SAMEA3752557_02985	EMBL-CDS:SQP82718.1	Bacteria	NA-Bacteria	Proteobacteria	Gammaproteobacteria	Enterobacterales	Enterobacteriaceae	Escherichia	Escherichia coli	None	PF01547	A0A2X7EXW4_x000D_A0A0A0H423	2	Lipoprotein	3
A0A2P8VL88	Siccibacter turicensis.	357233	Sugar ABC transporter substrate-binding protein	C7G83_09125	EMBL-CDS:PSN08321.1	Bacteria	NA-Bacteria	Proteobacteria	Gammaproteobacteria	Enterobacterales	Enterobacteriaceae	Siccibacter	Siccibacter turicensis	None	PF01547	A0A2P8VL88	1	Lipoprotein	3
A0A2P5GV01	Superficieibacter electus.	2022662	Sugar ABC transporter substrate-binding protein	CHU32_02895	EMBL-CDS:POP50390.1	Bacteria	NA-Bacteria	Proteobacteria	Gammaproteobacteria	Enterobacterales	Enterobacteriaceae	Superficieibacter	Superficieibacter electus	None	PF01547	A0A2P5GV01	1	Lipoprotein	3
A0A2N5EPB7	Chimaeribacter arupi._x000D_Chimaeribacter californicus._x000D_Chimaeribacter coloradensis.	2060066_x000D_2060067_x000D_2060068	Sugar ABC transporter substrate-binding protein	CYR32_08185_x000D_CYR34_07990_x000D_CYR55_12835	GI:1120053677_x000D_EMBL-CDS:PLR51127.1_x000D_REFSEQ:WP_072927488.1	Bacteria	NA-Bacteria	Proteobacteria	Gammaproteobacteria	Enterobacterales	Yersiniaceae	Chimaeribacter	Chimaeribacter arupi_x000D_Chimaeribacter californicus_x000D_Chimaeribacter coloradensis	None	PF01547	A0A2N5EPB7_x000D_A0A2N5E4E3_x000D_A0A2N5E6Q5	3	Lipoprotein	3
A0A2A2MF17	Hafnia alvei ATCC 51873._x000D_Hafnia paralvei.	1002364_x000D_546367	ABC transporter_x000D_ solute-binding protein_x000D_Carbohydrate ABC transporter substrate-binding protein	CJD50_06695_x000D_EYY89_21645_x000D_HMPREF0454_01928	GI:741026837_x000D_GI:746120507_x000D_EMBL-CDS:PAV97335.1_x000D_REFSEQ:WP_039186260.1	Bacteria	NA-Bacteria	Proteobacteria	Gammaproteobacteria	Enterobacterales	Hafniaceae	Hafnia	Hafnia alvei ATCC 51873_x000D_Hafnia paralvei	None	PF01547	A0A2A2MF17_x000D_A0A4Q9EC78_x000D_G9Y5T4	3	Lipoprotein	3
A0A241QR32	Escherichia coli (strain MS 115-1)_x000D_Escherichia coli.	562_x000D_749537	ABC transporter_x000D_ solute-binding protein_x000D_Carbohydrate ABC transporter substrate-binding protein	HMPREF9540_00322	GI:446520109_x000D_GI:1213443155_x000D_EMBL-CDS:AUY01289.1_x000D_EMBL-CDS:TXW70766.1_x000D_REFSEQ:WP_000597455.1	Bacteria	NA-Bacteria	Proteobacteria	Gammaproteobacteria	Enterobacterales	Enterobacteriaceae	Escherichia	Escherichia coli_x000D_Escherichia coli MS 115-1	None	PF01547	A0A241QR32_x000D_D7XYG2	2	Lipoprotein	3
A0A229EQI5	Escherichia coli (strain MS 21-1)_x000D_Escherichia coli (strain SMS-3-5 / SECEC)_x000D_Escherichia coli 908525._x000D_Escherichia coli DEC2D._x000D_Escherichia coli KTE36._x000D_Escherichia coli O7:K1 (strain IAI39 / ExPEC)_x000D_Escherichia coli TW10509._x000D_Escherichia coli._x000D_Escherichia fergusonii._x000D_Escherichia sp. 0.2392.	1169353_x000D_1268995_x000D_2730946_x000D_439855_x000D_562_x000D_564_x000D_585057_x000D_656449_x000D_749527_x000D_868141	ABC sugar transporter periplasmic binding protein_x000D_ABC transporter periplasmic binding protein ycjN_x000D_ABC transporter substrate-binding protein_x000D_ABC transporter_x000D_ solute-binding protein_x000D_Bacterial extracellular solute-binding family protein_x000D_Carbohydrate ABC transporter substrate-binding protein_x000D_Extracellular solute-binding protein_x000D_Putative sugar ABC trans…	ECDEC2D_1544_x000D_ECIAI39_1662_x000D_ERFG_02056_x000D_EcSMS35_1812_x000D_FSF13_015115_x000D_FZN31_13475_x000D_GKF66_10110_x000D_H0O39_02270_x000D_HIN64_002146_x000D_HMPREF1608_00059_x000D_HMPREF9530_00483_x000D_HVY52_12135_x000D_WG3_01916	GI:446520131_x000D_GI:1395893466_x000D_GI:1517373921_x000D_EMBL-CDS:GCO48706.1_x000D_EMBL-CDS:OXK53647.1_x000D_EMBL-CDS:TFA06736.1_x000D_EMBL-CDS:TMQ80054.1_x000D_REFSEQ:WP_000597477.1	Bacteria	NA-Bacteria	Proteobacteria	Gammaproteobacteria	Enterobacterales	Enterobacteriaceae	Escherichia	Escherichia coli_x000D_Escherichia coli 908525_x000D_Escherichia coli DEC2D_x000D_Escherichia coli IAI39_x000D_Escherichia coli KTE36_x000D_Escherichia coli MS 21-1_x000D_Escherichia coli SMS-3-5_x000D_Escherichia coli TW10509_x000D_Escherichia fergusonii_x000D_Escherichia sp. 0.2392	None	PF01547	A0A229EQI5_x000D_A0A0A1A4W9_x000D_A0A0H3MGG1_x000D_A0A0L7AA81_x000D_A0A1Q6B8F5_x000D_A0A376HFX9_x000D_A0A376LQ98_x000D_A0A4T2L3X4_x000D_A0A6C9GPV9_x000D_A0A6N9MNZ8_x000D_A0A787CE32_x000D_A0A7W3I3H0_x000D_A0A7W4PTN0_x000D_A0A827WVA1_x000D_A0A828UC09_x000D_A0A829FVM2_x000D_A0A8T5WCE1_x000D_B1LGB8_x000D_D8A1W9_x000D_E9XLT6_x000D_V0YKU8	21	Lipoprotein	3
A0A1M0D2V1	Escherichia coli.	562	Carbohydrate ABC transporter substrate-binding protein	None	GI:446520094_x000D_GI:1279164308_x000D_GI:1398862297_x000D_GI:1546966528_x000D_EMBL-CDS:HAJ4641729.1_x000D_EMBL-CDS:MBA1887508.1_x000D_EMBL-CDS:TEV21526.1_x000D_EMBL-CDS:TEV48076.1_x000D_EMBL-CDS:TEW02414.1_x000D_EMBL-CDS:TEW02532.1_x000D_EMBL-CDS:TEW10903.1_x000D_EMBL-CDS:TEW19066.1_x000D_EMBL-CDS:TEW38366.1_x000D_EMBL-CDS:TEW47569.1_x000D_EMBL-CDS:TEW60728.1_x000D_EMBL-CDS:TEW73484.1_x000D_EMBL…	Bacteria	NA-Bacteria	Proteobacteria	Gammaproteobacteria	Enterobacterales	Enterobacteriaceae	Escherichia	Escherichia coli	None	PF01547	A0A1M0D2V1	1	Lipoprotein	3
A0A1I6DAA6	Enterobacter sp. kpr-6.	1761782	Multiple sugar transport system substrate-binding protein	SAMN04487773_1340	EMBL-CDS:SFR02301.1	Bacteria	NA-Bacteria	Proteobacteria	Gammaproteobacteria	Enterobacterales	Enterobacteriaceae	Enterobacter	Enterobacter sp. kpr-6	None	PF01547	A0A1I6DAA6	1	Lipoprotein	3
A0A1I6D0D5	Enterobacter sp. kpr-6.	1761782	Multiple sugar transport system substrate-binding protein	SAMN04487773_0841	EMBL-CDS:SFQ98783.1	Bacteria	NA-Bacteria	Proteobacteria	Gammaproteobacteria	Enterobacterales	Enterobacteriaceae	Enterobacter	Enterobacter sp. kpr-6	None	PF01547	A0A1I6D0D5	1	Lipoprotein	3
A0A1A9FBU7	Lelliottia amnigena	61646	Carbohydrate ABC transporter substrate-binding protein	A8A57_11605	GI:1032541437_x000D_GI:1032820146_x000D_EMBL-CDS:ANG93016.1_x000D_REFSEQ:WP_064326280.1	Bacteria	NA-Bacteria	Proteobacteria	Gammaproteobacteria	Enterobacterales	Enterobacteriaceae	Lelliottia	Lelliottia amnigena	None	PF01547	A0A1A9FBU7	1	Lipoprotein	3
A0A1A9F8Q9	Lelliottia amnigena	61646	Sugar ABC transporter substrate-binding protein	A8A57_06345	GI:1032819187_x000D_GI:1032540460_x000D_EMBL-CDS:ANG92039.1_x000D_REFSEQ:WP_064325321.1	Bacteria	NA-Bacteria	Proteobacteria	Gammaproteobacteria	Enterobacterales	Enterobacteriaceae	Lelliottia	Lelliottia amnigena	None	PF01547	A0A1A9F8Q9	1	Lipoprotein	3
A0A0V9J6D0	Citrobacter rodentium (strain ICC168)_x000D_Citrobacter rodentium._x000D_Citrobacter sp. 50677481._x000D_Citrobacter sp. RHB21-C01._x000D_Citrobacter sp. RHB21-C05.	1736699_x000D_2742622_x000D_2742623_x000D_637910_x000D_67825	Carbohydrate ABC transporter substrate-binding protein_x000D_Putative ABC transporter periplasmic binding protein_x000D_Sugar ABC transporter substrate-binding protein	APU02_21965_x000D_E2R62_05015_x000D_HVX68_10020_x000D_HVX72_10020_x000D_ROD_16991	GI:983403532_x000D_GI:960734122_x000D_EMBL-CDS:KSY24032.1_x000D_REFSEQ:WP_060571272.1	Bacteria	NA-Bacteria	Proteobacteria	Gammaproteobacteria	Enterobacterales	Enterobacteriaceae	Citrobacter	Citrobacter rodentium_x000D_Citrobacter rodentium ICC168_x000D_Citrobacter sp. 50677481_x000D_Citrobacter sp. RHB21-C01_x000D_Citrobacter sp. RHB21-C05	None	PF01547	A0A0V9J6D0_x000D_A0A482PJQ1_x000D_A0A7L6XME2_x000D_A0A7L6YCP9_x000D_D2TKB4	5	Lipoprotein	3
A0A0L0H3R6	Trabulsiella odontotermitis.	379893	Sugar ABC transporter substrate-binding protein	GM31_00690	GI:908733156_x000D_GI:906993672_x000D_EMBL-CDS:KNC95609.1_x000D_REFSEQ:WP_049855740.1	Bacteria	NA-Bacteria	Proteobacteria	Gammaproteobacteria	Enterobacterales	Enterobacteriaceae	Trabulsiella	Trabulsiella odontotermitis	None	PF01547	A0A0L0H3R6	1	Lipoprotein	3
A0A0J8YDV5	Franconibacter pulveris.	435910	Sugar ABC transporter substrate-binding protein	ACH50_04875	GI:885155319_x000D_GI:890449908_x000D_EMBL-CDS:KMV35664.1_x000D_REFSEQ:WP_048887461.1	Bacteria	NA-Bacteria	Proteobacteria	Gammaproteobacteria	Enterobacterales	Enterobacteriaceae	Franconibacter	Franconibacter pulveris	None	PF01547	A0A0J8YDV5	1	Lipoprotein	3
A0A0F3SJD8	Escherichia coli.	562	Carbohydrate ABC transporter substrate-binding protein	None	GI:446520108_x000D_EMBL-CDS:EAB0916809.1_x000D_EMBL-CDS:EFI0212298.1_x000D_EMBL-CDS:HAI8957959.1_x000D_REFSEQ:WP_000597454.1	Bacteria	NA-Bacteria	Proteobacteria	Gammaproteobacteria	Enterobacterales	Enterobacteriaceae	Escherichia	Escherichia coli	None	PF01547	A0A0F3SJD8	1	Lipoprotein	3
A0A0B1MZX0	Escherichia coli MS 145-7._x000D_Escherichia coli O139:H28 (strain E24377A / ETEC)_x000D_Escherichia coli.	331111_x000D_562_x000D_679204	ABC transporter_x000D_ solute-binding protein_x000D_Carbohydrate ABC transporter substrate-binding protein_x000D_Putative sugar ABC transporter_x000D_ periplasmic sugar-binding protein_x000D_Sugar ABC transporter substrate-binding protein	DAH38_09450_x000D_EcE24377A_1520_x000D_HMPREF9348_04155	GI:446520121_x000D_GI:1114131233_x000D_GI:1039037923_x000D_EMBL-CDS:MPU48149.1_x000D_EMBL-CDS:QLA42270.1_x000D_EMBL-CDS:TEZ05959.1_x000D_EMBL-CDS:TFX64726.1_x000D_EMBL-CDS:TGF57421.1_x000D_EMBL-CDS:TGF70791.1_x000D_EMBL-CDS:TGG51721.1_x000D_REFSEQ:WP_000597467.1	Bacteria	NA-Bacteria	Proteobacteria	Gammaproteobacteria	Enterobacterales	Enterobacteriaceae	Escherichia	Escherichia coli_x000D_Escherichia coli MS 145-7_x000D_Escherichia coli O139:H28 str. E24377A	None	PF01547	A0A0B1MZX0_x000D_A0A8H1DRL8_x000D_A7ZLD8_x000D_E1IVC3	4	Lipoprotein	3
A0A085GDN9	Buttiauxella agrestis ATCC 33320._x000D_Buttiauxella agrestis._x000D_Buttiauxella brennerae ATCC 51605._x000D_Buttiauxella izardii.	1006004_x000D_1354251_x000D_82977_x000D_82991	Extracellular solute-binding protein_x000D_Glycerol-3-phosphate transporter periplasmic binding protein_x000D_Periplasmic substrate-binding component of an ABC superfamily sugar transporter	D6029_00855_x000D_GBAG_2020_x000D_M975_1645_x000D_NCTC12119_02300	GI:736473935_x000D_GI:668964403_x000D_EMBL-CDS:KFC81834.1_x000D_REFSEQ:WP_034495597.1	Bacteria	NA-Bacteria	Proteobacteria	Gammaproteobacteria	Enterobacterales	Enterobacteriaceae	Buttiauxella	Buttiauxella agrestis_x000D_Buttiauxella agrestis ATCC 33320_x000D_Buttiauxella brennerae ATCC 51605_x000D_Buttiauxella izardii	None	PF01547	A0A085GDN9_x000D_A0A1B7IPU6_x000D_A0A381C9X2_x000D_A0A3A5K042	4	Lipoprotein	3
A0A085AI27	Trabulsiella guamensis ATCC 49490.	1005994	Periplasmic substrate-binding component of an ABC superfamily sugar transporter	GTGU_00719	GI:740317052_x000D_GI:668724396_x000D_EMBL-CDS:KFC09872.1_x000D_REFSEQ:WP_038154265.1	Bacteria	NA-Bacteria	Proteobacteria	Gammaproteobacteria	Enterobacterales	Enterobacteriaceae	Trabulsiella	Trabulsiella guamensis ATCC 49490	None	PF01547	A0A085AI27	1	Lipoprotein	3
A0A078LGU9	Citrobacter koseri	545	ABC transporter substrate-binding protein	BN1086_01423	GI:673532606_x000D_EMBL-CDS:CDZ83309.1	Bacteria	NA-Bacteria	Proteobacteria	Gammaproteobacteria	Enterobacterales	Enterobacteriaceae	Citrobacter	Citrobacter koseri	None	PF01547	A0A078LGU9	1	Lipoprotein	3
A0A066PWR3	Escherichia coli (strain 55989 / EAEC)_x000D_Escherichia coli 113303._x000D_Escherichia coli 2-460-02_S1_C1._x000D_Escherichia coli 4.0522._x000D_Escherichia coli 541-15._x000D_Escherichia coli DORA_B_14._x000D_Escherichia coli H420._x000D_Escherichia coli H591._x000D_Escherichia coli HVH 36_x000D_Escherichia coli ISC7._x000D_Escherichia coli MP021552.8._x000D_Escherichia coli MS 117-3._x000D_Esc…	1116133_x000D_1133852_x000D_1165939_x000D_1268978_x000D_1280986_x000D_1403944_x000D_1432555_x000D_1444044_x000D_2725997_x000D_562_x000D_585055_x000D_621_x000D_623_x000D_624_x000D_656400_x000D_656408_x000D_656443_x000D_679202_x000D_679205_x000D_679206_x000D_749533_x000D_749539_x000D_752785_x000D_869681	ABC sugar transporter periplasmic binding protein_x000D_ABC transporter substrate-binding protein_x000D_ABC transporter_x000D_ solute-binding protein_x000D_ABC-type sugar transport system_x000D_ periplasmic binding protein YcjN_x000D_Bacterial extracellular solute-binding family protein_x000D_Carbohydrate ABC transporter substrate-binding protein_x000D_Extracellular solute-binding protein_x000D_P…	AB05_1573_x000D_DEN91_14450_x000D_DEN95_16585_x000D_DLV22_02835_x000D_EAVG_00661_x000D_EC40522_2786_x000D_EC54115_17367_x000D_EC55989_1473_x000D_ECLG_02495_x000D_ECMP0215528_1593_x000D_ECO9455_08409_x000D_ECPG_02508_x000D_EKS37_05765_x000D_G711_01781_x000D_GQM04_07260_x000D_HGD79_04585_x000D_HMPREF1591_00354_x000D_HMPREF9346_02368_x000D_HMPREF9347_02946_x000D_HMPREF9350_03791_x000D_HMPREF9536_030…	GI:1114109538_x000D_GI:1042327502_x000D_GI:1114159870_x000D_GI:1114211524_x000D_GI:1108589175_x000D_GI:1041594567_x000D_GI:1114093335_x000D_GI:1114224207_x000D_GI:1114124097_x000D_GI:446520112_x000D_GI:1114307771_x000D_GI:1114294529_x000D_GI:1114259589_x000D_GI:1035540508_x000D_GI:1046932102_x000D_GI:821333654_x000D_GI:1114218547_x000D_GI:1028479095_x000D_GI:1114277451_x000D_GI:1041945114_x000D_G…	Bacteria	NA-Bacteria	Proteobacteria	Gammaproteobacteria	Enterobacterales	Enterobacteriaceae	Escherichia_x000D_Shigella	Escherichia coli_x000D_Escherichia coli 113303_x000D_Escherichia coli 2-460-02_S1_C1_x000D_Escherichia coli 4.0522_x000D_Escherichia coli 541-15_x000D_Escherichia coli 55989_x000D_Escherichia coli DORA_B_14_x000D_Escherichia coli H420_x000D_Escherichia coli H591_x000D_Escherichia coli HVH 36 (4-5675286)_x000D_Escherichia coli ISC7_x000D_Escherichia coli MP021552.8_x000D_Escherichia coli MS 117-3_…	None	PF01547	A0A066PWR3_x000D_A0A0E0Y390_x000D_A0A0K4MG74_x000D_A0A1X3L5G2_x000D_A0A6H2GEV5_x000D_A0A6L6ZU70_x000D_A0A7G2KFE1_x000D_A0A7U9BEE0_x000D_A0A7U9P075_x000D_A0A7Z8GL30_x000D_A0A829CXX7_x000D_A0A836NCM0_x000D_A0A8B3KCP8_x000D_A0A8B5KCA0_x000D_A0A8H0NBQ0_x000D_A0A8H9A9C5_x000D_B7L574_x000D_D7XPP7_x000D_D8E7A5_x000D_E1J7R4_x000D_E6BN18_x000D_E9TF63_x000D_F4VBZ8_x000D_I2UFG1_x000D_I4SIF1_x000D_J7R3Z1_x00…	29	Lipoprotein	3
A0A2D8CSG4	Crocinitomicaceae bacterium.	2026728	Sugar ABC transporter substrate-binding protein	CL826_03055	EMBL-CDS:MAL21355.1	Bacteria	FCB group	Bacteroidota	Flavobacteriia	Flavobacteriales	Crocinitomicaceae	unclassified Crocinitomicaceae	Crocinitomicaceae bacterium	None	PF01547	A0A2D8CSG4	1	Secreted	4
A0A661YN37	Bacteroidetes bacterium.	1898104	Sugar ABC transporter substrate-binding protein	DRI73_01430	EMBL-CDS:RLD36042.1	Bacteria	FCB group	Bacteroidota	unclassified Bacteroidete	NA	NA	NA	Bacteroidetes bacterium	None	PF13416	A0A661YN37	1	Secreted	4
A0A2D5TUM0	Deltaproteobacteria bacterium._x000D_Proteobacteria bacterium.	1977087_x000D_2026735	Sugar ABC transporter substrate-binding protein	CL925_07520_x000D_CL934_01630_x000D_CMK53_01930	EMBL-CDS:MAD99374.1	Bacteria	NA-Bacteria	Proteobacteria	Deltaproteobacteria_x000D_unclassified Proteobacter	NA_x000D_unclassified Deltaproteobacter	NA	NA	Deltaproteobacteria bacterium_x000D_Proteobacteria bacterium	None	PF01547	A0A2D5TUM0_x000D_A0A2E5PR63_x000D_A0A2E7ZKQ2	3	Secreted	4
A0A848YKQ8	Desulfobacteraceae bacterium.	2049433	Extracellular solute-binding protein	HKM93_03455	EMBL-CDS:NNF98410.1	Bacteria	NA-Bacteria	Proteobacteria	Deltaproteobacteria	Desulfobacterales	Desulfobacteraceae	unclassified Desulfobacteraceae	Desulfobacteraceae bacterium	None	PF01547	A0A848YKQ8	1	Secreted	4
A0A847DIY5	Desulfatiglans sp.	1969697	Extracellular solute-binding protein	GX654_16955	EMBL-CDS:NLD38551.1	Bacteria	NA-Bacteria	Proteobacteria	Deltaproteobacteria	Desulfobacterales	Desulfobacteraceae	Desulfatiglans	Desulfatiglans sp.	None	PF01547	A0A847DIY5	1	Other	4
A0A7X6SZF8	Deltaproteobacteria bacterium.	2026735	Extracellular solute-binding protein	GX846_05435	EMBL-CDS:NLA74898.1	Bacteria	NA-Bacteria	Proteobacteria	Deltaproteobacteria	unclassified Deltaproteobacter	NA	NA	Deltaproteobacteria bacterium	None	PF01547	A0A7X6SZF8	1	Secreted	4
X7EAL3	Marinomonas ushuaiensis DSM 15871.	1122207	Sugar ABC transporter substrate-binding protein	MUS1_01215	GI:575466546_x000D_GI:738202038_x000D_EMBL-CDS:ETX12256.1_x000D_REFSEQ:WP_036157963.1	Bacteria	NA-Bacteria	Proteobacteria	Gammaproteobacteria	Oceanospirillales	Oceanospirillaceae	Marinomonas	Marinomonas ushuaiensis DSM 15871	None	PF01547	X7EAL3	1	Secreted	4
F6CWD0	Marinomonas aquiplantarum._x000D_Marinomonas posidonica (strain CECT 7376 / NCIMB 14433 / IVIA-Po-181)_x000D_Marinomonas rhizomae._x000D_Marinomonas sp. TW1.	1561203_x000D_491948_x000D_491951_x000D_491952	Carbohydrate ABC transporter substrate-binding protein (CUT1 family)_x000D_Extracellular solute-binding protein family 1_x000D_Sugar ABC transporter substrate-binding protein	DFP76_101432_x000D_DFP80_105304_x000D_Mar181_0116_x000D_OA79_05565	GI:333476524_x000D_GI:503560586_x000D_EMBL-CDS:AEF53185.1_x000D_REFSEQ:WP_013794662.1	Bacteria	NA-Bacteria	Proteobacteria	Gammaproteobacteria	Oceanospirillales	Oceanospirillaceae	Marinomonas	Marinomonas aquiplantarum_x000D_Marinomonas posidonica IVIA-Po-181_x000D_Marinomonas rhizomae_x000D_Marinomonas sp. TW1	None	PF01547	F6CWD0_x000D_A0A166LI00_x000D_A0A366D882_x000D_A0A366JAK3	4	Secreted	4
F2K0J3	Marinomonas balearica._x000D_Marinomonas mediterranea (strain ATCC 700492 / JCM 21426 / NBRC 103028 /MMB-1)	491947_x000D_717774	Carbohydrate ABC transporter substrate-binding protein (CUT1 family)_x000D_Extracellular solute-binding protein family 1	DFP79_0845_x000D_Marme_1721	GI:503426221_x000D_GI:326545757_x000D_EMBL-CDS:ADZ90977.1_x000D_REFSEQ:WP_013660882.1	Bacteria	NA-Bacteria	Proteobacteria	Gammaproteobacteria	Oceanospirillales	Oceanospirillaceae	Marinomonas	Marinomonas balearica_x000D_Marinomonas mediterranea MMB-1	None	PF01547	F2K0J3_x000D_A0A4R6MEG8	2	Secreted	4
E8M3D4	Vibrio sinaloensis DSM 21326.	945550	Extracellular solute-binding protein family 1	VISI1226_11676	GI:323318487_x000D_GI:495349267_x000D_EMBL-CDS:EGA71440.1_x000D_REFSEQ:WP_008073993.1	Bacteria	NA-Bacteria	Proteobacteria	Gammaproteobacteria	Vibrionales	Vibrionaceae	Vibrio	Vibrio sinaloensis DSM 21326	None	PF01547	E8M3D4	1	Secreted	4
A0A859CRV4	Marinomonas primoryensis._x000D_Marinomonas profundimaris.	1208321_x000D_178399	ABC-type sugar transport system periplasmic binding protein_x000D_Sugar ABC transporter substrate-binding protein	D104_11570_x000D_MP3633_0125	EMBL-CDS:QKK78863.1	Bacteria	NA-Bacteria	Proteobacteria	Gammaproteobacteria	Oceanospirillales	Oceanospirillaceae	Marinomonas	Marinomonas primoryensis_x000D_Marinomonas profundimaris	None	PF01547	A0A859CRV4_x000D_W1RYF1	2	Secreted	4
A0A7Y4C737	Vibrio sp. 99-8-1.	2607602	Extracellular solute-binding protein	F0227_10790	EMBL-CDS:NOI66712.1	Bacteria	NA-Bacteria	Proteobacteria	Gammaproteobacteria	Vibrionales	Vibrionaceae	Vibrio	Vibrio sp. 99-8-1	None	PF01547	A0A7Y4C737	1	Secreted	4
A0A4R3I9Z9	Reinekea marinisedimentorum.	230495	Multiple sugar transport system substrate-binding protein	BCF53_102134	EMBL-CDS:TCS43110.1	Bacteria	NA-Bacteria	Proteobacteria	Gammaproteobacteria	Oceanospirillales	Saccharospirillaceae	Reinekea	Reinekea marinisedimentorum	None	PF01547	A0A4R3I9Z9	1	Secreted	4
A0A420E728	Alginatibacterium sediminis.	2164068	Extracellular solute-binding protein	DBZ36_18405	EMBL-CDS:RKF13744.1	Bacteria	NA-Bacteria	Proteobacteria	Gammaproteobacteria	Alteromonadales	Alteromonadaceae	Alginatibacterium	Alginatibacterium sediminis	None	PF13416	A0A420E728	1	Secreted	4
A0A3N9THF9	Vibrio viridaestus.	2487322	Carbohydrate ABC transporter substrate-binding protein	EES38_11395	EMBL-CDS:RQW62925.1	Bacteria	NA-Bacteria	Proteobacteria	Gammaproteobacteria	Vibrionales	Vibrionaceae	Vibrio	Vibrio viridaestus	None	PF01547	A0A3N9THF9	1	Secreted	4
A0A366WDK6	Psychromonas sp. B3M02.	2267226	Sugar ABC transporter substrate-binding protein	DS885_05310	EMBL-CDS:RBW47019.1	Bacteria	NA-Bacteria	Proteobacteria	Gammaproteobacteria	Alteromonadales	Psychromonadaceae	Psychromonas	Psychromonas sp. B3M02	None	PF01547	A0A366WDK6	1	Secreted	4
A0A318UZD9	Marinomonas alcarazii._x000D_Marinomonas foliarum._x000D_Oceanospirillaceae bacterium.	1899355_x000D_491949_x000D_491950	Carbohydrate ABC transporter substrate-binding protein (CUT1 family)_x000D_Extracellular solute-binding protein	DFP75_106179_x000D_DFP77_102177_x000D_HWE24_07165	EMBL-CDS:PYF80538.1	Bacteria	NA-Bacteria	Proteobacteria	Gammaproteobacteria	Oceanospirillales	Oceanospirillaceae	Marinomonas_x000D_unclassified Oceanospirillaceae	Marinomonas alcarazii_x000D_Marinomonas foliarum_x000D_Oceanospirillaceae bacterium	None	PF01547	A0A318UZD9_x000D_A0A369AGI8_x000D_A0A7Y7ATV3	3	Secreted	4
A0A2U3B6Y0	Vibrio albus.	2200953	Sugar ABC transporter substrate-binding protein	DI392_15220	EMBL-CDS:PWI32538.1	Bacteria	NA-Bacteria	Proteobacteria	Gammaproteobacteria	Vibrionales	Vibrionaceae	Vibrio	Vibrio albus	None	PF01547	A0A2U3B6Y0	1	Secreted	4
A0A241TA29	Vibrio barjaei._x000D_Vibrio hangzhouensis._x000D_Vibrio mediterranei._x000D_Vibrio shilonii AK1._x000D_Vibrio sp. ER1A._x000D_Vibrio sp. SCSIO 43133.	1517681_x000D_1676683_x000D_2802577_x000D_391591_x000D_462991_x000D_689	Carbohydrate ABC transporter substrate-binding protein_x000D_ CUT1 family_x000D_Extracellular solute-binding protein_x000D_Sugar ABC transporter substrate-binding protein	AWH66_2001050_x000D_ECB94_19210_x000D_HW45_13415_x000D_JKJ11_21695_x000D_SAMN04488244_102163_x000D_VSAK1_21294	GI:492963854_x000D_GI:1214536024_x000D_EMBL-CDS:NOH27296.1_x000D_EMBL-CDS:NOI22875.1_x000D_EMBL-CDS:NUW75563.1_x000D_EMBL-CDS:PTC06568.1_x000D_REFSEQ:WP_006070820.1	Bacteria	NA-Bacteria	Proteobacteria	Gammaproteobacteria	Vibrionales	Vibrionaceae	Vibrio	Vibrio barjaei_x000D_Vibrio hangzhouensis_x000D_Vibrio mediterranei_x000D_Vibrio mediterranei AK1_x000D_Vibrio sp. ER1A_x000D_Vibrio sp. SCSIO 43133	None	PF01547	A0A241TA29_x000D_A0A084TCA0_x000D_A0A1H5T8A9_x000D_A0A1J4R1C8_x000D_A0A3G4VF56_x000D_A0A8X8TCJ6_x000D_A6CZQ3	7	Secreted	4
A0A240EJ93	Vibrio thalassae.	1243014	Glycerol-3-phosphate transporter periplasmic binding protein	VTH8203_01931	EMBL-CDS:SNX48313.1	Bacteria	NA-Bacteria	Proteobacteria	Gammaproteobacteria	Vibrionales	Vibrionaceae	Vibrio	Vibrio thalassae	None	PF01547	A0A240EJ93	1	Secreted	4
A0A1X1MVC1	Vibrio sp. qd031.	1603038	Sugar ABC transporter substrate-binding protein	ST37_07740	GI:1182447249_x000D_EMBL-CDS:ORT51224.1	Bacteria	NA-Bacteria	Proteobacteria	Gammaproteobacteria	Vibrionales	Vibrionaceae	Vibrio	Vibrio sp. qd031	None	PF01547	A0A1X1MVC1	1	Secreted	4
A0A0C5W2B6	Gynuella sunshinyii YC6258.	1445510	ABC-type sugar transport system_x000D_ periplasmic component	YC6258_04777	GI:919463387_x000D_GI:764038575_x000D_EMBL-CDS:AJQ96809.1_x000D_REFSEQ:WP_052830470.1	Bacteria	NA-Bacteria	Proteobacteria	Gammaproteobacteria	Oceanospirillales	Saccharospirillaceae	Gynuella	Gynuella sunshinyii YC6258	None	PF01547	A0A0C5W2B6	1	Secreted	4
A0A2N1SJB0	Sphaerochaeta sp._x000D_Spirochaetae bacterium HGW-Spirochaetae-2._x000D_Spirochaetae bacterium HGW-Spirochaetae-4.	1972642_x000D_2013834_x000D_2013836	Sugar ABC transporter substrate-binding protein	CVV46_14275_x000D_CVV48_14810_x000D_DEZ27_04025_x000D_DIW48_00875	EMBL-CDS:PKL26887.1	Bacteria	NA-Bacteria	Spirochaetes	Spirochaetia_x000D_unclassified Spirochaetes	NA_x000D_Spirochaetales	NA_x000D_Sphaerochaetaceae	NA_x000D_Sphaerochaeta	Sphaerochaeta sp._x000D_Spirochaetae bacterium HGW-Spirochaetae-2_x000D_Spirochaetae bacterium HGW-Spirochaetae-4	None	PF01547	A0A2N1SJB0_x000D_A0A2N1RZQ9_x000D_A0A3D1X015_x000D_A0A3D4MZQ0	4	Secreted	4
V5WNS2	Salinispira pacifica.	1307761	ABC-type sugar transport system_x000D_ periplasmic binding protein YcjN	L21SP2_3393	GI:609248907_x000D_GI:565682700_x000D_EMBL-CDS:AHC16731.1_x000D_REFSEQ:WP_024269619.1	Bacteria	NA-Bacteria	Spirochaetes	Spirochaetia	Spirochaetales	Spirochaetaceae	Salinispira	Salinispira pacifica	None	PF01547	V5WNS2	1	Secreted	4
G8QY70	Sphaerochaeta pleomorpha (strain ATCC BAA-1885 / DSM 22778 / Grapes)	158190	ABC-type sugar transport system_x000D_ periplasmic component	SpiGrapes_1840	GI:504036484_x000D_GI:359351861_x000D_EMBL-CDS:AEV29635.1_x000D_REFSEQ:WP_014270478.1	Bacteria	NA-Bacteria	Spirochaetes	Spirochaetia	Spirochaetales	Sphaerochaetaceae	Sphaerochaeta	Sphaerochaeta pleomorpha str. Grapes	None	PF01547	G8QY70	1	Secreted	4
G0GAA3	Spirochaeta thermophila (strain ATCC 49972 / DSM 6192 / RI 19.B1)_x000D_Spirochaeta thermophila (strain ATCC 700085 / DSM 6578 / Z-1203)	665571_x000D_869211	Extracellular solute-binding protein family 1_x000D_Transporter	STHERM_c06450_x000D_Spith_0660	GI:504437216_x000D_GI:339411374_x000D_EMBL-CDS:AEJ60939.1_x000D_REFSEQ:WP_014624318.1	Bacteria	NA-Bacteria	Spirochaetes	Spirochaetia	Spirochaetales	Spirochaetaceae	Spirochaeta	Spirochaeta thermophila DSM 6192_x000D_Spirochaeta thermophila DSM 6578	None	PF01547	G0GAA3_x000D_E0RR26	2	Lipoprotein	4
E1R0U6	Sediminispirochaeta smaragdinae (strain DSM 11293 / JCM 15392 / SEBR 4228)	573413	Extracellular solute-binding protein family 1	Spirs_1062	GI:301634768_x000D_GI:503018683_x000D_EMBL-CDS:ADK80195.1_x000D_REFSEQ:WP_013253659.1	Bacteria	NA-Bacteria	Spirochaetes	Spirochaetia	Spirochaetales	Spirochaetaceae	Sediminispirochaeta	Sediminispirochaeta smaragdinae DSM 11293	None	PF01547	E1R0U6	1	Secreted	4
A0A841R6Q0	Spirochaeta isovalerica.	150	Multiple sugar transport system substrate-binding protein	HNR50_000500	EMBL-CDS:MBB6478867.1	Bacteria	NA-Bacteria	Spirochaetes	Spirochaetia	Spirochaetales	Spirochaetaceae	Spirochaeta	Spirochaeta isovalerica	None	PF01547	A0A841R6Q0	1	Secreted	4
A0A5C1QQH7	Oceanispirochaeta crateris.	2518645	Extracellular solute-binding protein	EXM22_16265	EMBL-CDS:QEN09459.1	Bacteria	NA-Bacteria	Spirochaetes	Spirochaetia	Spirochaetales	Spirochaetaceae	Oceanispirochaeta	Oceanispirochaeta crateris	None	PF01547	A0A5C1QQH7	1	Secreted	4
A0A372MJ35	Sphaerochaeta halotolerans.	2293840	Extracellular solute-binding protein	DYP60_01740	EMBL-CDS:RFU95754.1	Bacteria	NA-Bacteria	Spirochaetes	Spirochaetia	Spirochaetales	Sphaerochaetaceae	Sphaerochaeta	Sphaerochaeta halotolerans	None	PF01547	A0A372MJ35	1	Secreted	4
A0A370AWT1	Oceanispirochaeta sp. M1.	2283433	Extracellular solute-binding protein	DV872_09440	EMBL-CDS:RDG32093.1	Bacteria	NA-Bacteria	Spirochaetes	Spirochaetia	Spirochaetales	Spirochaetaceae	Oceanispirochaeta	Oceanispirochaeta sp. M1	None	PF01547	A0A370AWT1	1	Secreted	4
A0A1Y1RW10	Marispirochaeta aestuarii.	1963862	Sugar ABC transporter substrate-binding protein	B4O97_15815	GI:1177277305_x000D_EMBL-CDS:ORC32760.1	Bacteria	NA-Bacteria	Spirochaetes	Spirochaetia	Spirochaetales	Spirochaetaceae	Marispirochaeta	Marispirochaeta aestuarii	None	PF01547	A0A1Y1RW10	1	Lipoprotein	4
A0A1W9VAP5	Spirochaetaceae bacterium 4572_59.	1971727	Sugar ABC transporter substrate-binding protein	B6241_07845	GI:1176223605_x000D_EMBL-CDS:OQY33466.1	Bacteria	NA-Bacteria	Spirochaetes	Spirochaetia	Spirochaetales	Spirochaetaceae	unclassified Spirochaetaceae	Spirochaetaceae bacterium 4572_59	None	PF01547	A0A1W9VAP5	1	Secreted	4
A0A1W9N6P8	Spirochaeta sp. LUC14_002_19_P3.	1940821	Sugar ABC transporter substrate-binding protein	B0D92_07720	GI:1176030087_x000D_EMBL-CDS:OQX28670.1	Bacteria	NA-Bacteria	Spirochaetes	Spirochaetia	Spirochaetales	Spirochaetaceae	Spirochaeta	Spirochaeta sp. LUC14_002_19_P3	None	PF01547	A0A1W9N6P8	1	Secreted	4
A0A496RCW6	Spirochaetes bacterium.	2202144	Sugar ABC transporter substrate-binding protein	DRP59_03200	EMBL-CDS:RKX93338.1	Bacteria	NA-Bacteria	Spirochaetes	unclassified Spirochaetes	NA	NA	NA	Spirochaetes bacterium	None	PF01547	A0A496RCW6	1	Secreted	4
A0A524MDA0	Candidatus Atribacteria bacterium.	2053509	Extracellular solute-binding protein	E4H08_06315	EMBL-CDS:TFH09163.1	Bacteria	NA-Bacteria	Atribacterota	unclassified Atribacterot	NA	NA	NA	Candidatus Atribacteria bacterium	None	PF01547	A0A524MDA0	1	Secreted	5
A0A7V5YHS6	Candidatus Acetothermia bacterium.	2053493	Extracellular solute-binding protein	ENF88_01835_x000D_ENL23_05895	EMBL-CDS:HHR85862.1	Bacteria	Bacteria incertae sedis	Candidatus Bipolaricaulota	unclassified Candidatus B	NA	NA	NA	Candidatus Acetothermia bacterium	None	PF01547	A0A7V5YHS6_x000D_A0A7V2JY43	2	Secreted	5
A0A117M8K3	Marinimicrobia bacterium 46_43.	1635280	Extracellular solute-binding protein	XE04_1491	GI:973147758_x000D_EMBL-CDS:KUK90354.1	Bacteria	FCB group	Candidatus Marinimicrobia	NA	NA	NA	NA	Marinimicrobia bacterium 46_43	None	PF01547	A0A117M8K3	1	Lipoprotein	5
A0A847FJ41	Anaerolineaceae bacterium.	2024896	Extracellular solute-binding protein	GX597_02310	EMBL-CDS:NLF10600.1	Bacteria	Terrabacteria group	Chloroflexi	Anaerolineae	Anaerolineales	Anaerolineaceae	unclassified Anaerolineaceae	Anaerolineaceae bacterium	None	PF01547	A0A847FJ41	1	Lipoprotein	5
A0A7V5BR55	Anaerolineae bacterium.	2052143	Extracellular solute-binding protein	ENK60_08280	EMBL-CDS:HHB91287.1	Bacteria	Terrabacteria group	Chloroflexi	Anaerolineae	unclassified Anaerolineae	NA	NA	Anaerolineae bacterium	None	PF01547	A0A7V5BR55	1	Lipoprotein	5
A0A7V2M2B8	Anaerolineae bacterium.	2052143	Extracellular solute-binding protein	G4N95_02675	EMBL-CDS:HEY61534.1	Bacteria	Terrabacteria group	Chloroflexi	Anaerolineae	unclassified Anaerolineae	NA	NA	Anaerolineae bacterium	None	PF01547	A0A7V2M2B8	1	Lipoprotein	5
A0A7C5PW68	Anaerolineae bacterium.	2052143	Extracellular solute-binding protein	ENK24_02910	EMBL-CDS:HHJ06430.1	Bacteria	Terrabacteria group	Chloroflexi	Anaerolineae	unclassified Anaerolineae	NA	NA	Anaerolineae bacterium	None	PF01476_x000D_PF01547	A0A7C5PW68	1	Secreted	5
A0A7C3GKS4	Anaerolineae bacterium.	2052143	Extracellular solute-binding protein	ENJ31_02275	EMBL-CDS:HFD38667.1	Bacteria	Terrabacteria group	Chloroflexi	Anaerolineae	unclassified Anaerolineae	NA	NA	Anaerolineae bacterium	None	PF01547	A0A7C3GKS4	1	Lipoprotein	5
A0A523U0Y6	Anaerolineales bacterium.	2073117	Extracellular solute-binding protein	E3J69_04435	EMBL-CDS:TET35919.1	Bacteria	Terrabacteria group	Chloroflexi	Anaerolineae	Anaerolineales	unclassified Anaerolineal	NA	Anaerolineales bacterium	None	PF01547	A0A523U0Y6	1	Lipoprotein	5
A0A3E0AFA6	Pelolinea submarina.	913107	Carbohydrate ABC transporter substrate-binding protein (CUT1 family)	DFR64_0210	EMBL-CDS:REG10355.1	Bacteria	Terrabacteria group	Chloroflexi	Anaerolineae	Anaerolineales	Anaerolineaceae	Pelolinea	Pelolinea submarina	None	PF01547	A0A3E0AFA6	1	Lipoprotein	5
A0A3D5B7X1	Anaerolineaceae bacterium.	2024896	Extracellular solute-binding protein	DF984_05550	EMBL-CDS:HCU57676.1	Bacteria	Terrabacteria group	Chloroflexi	Anaerolineae	Anaerolineales	Anaerolineaceae	unclassified Anaerolineaceae	Anaerolineaceae bacterium	None	PF01547	A0A3D5B7X1	1	Lipoprotein	5
A0A3B9Q2A5	Anaerolineaceae bacterium.	2024896	Extracellular solute-binding protein	DCK95_06400	EMBL-CDS:HAF61940.1	Bacteria	Terrabacteria group	Chloroflexi	Anaerolineae	Anaerolineales	Anaerolineaceae	unclassified Anaerolineaceae	Anaerolineaceae bacterium	None	PF01547	A0A3B9Q2A5	1	Lipoprotein	5
A0A3A4QQW9	Anaerolineaceae bacterium.	2024896	Extracellular solute-binding protein	C4586_02470	EMBL-CDS:RJP52770.1	Bacteria	Terrabacteria group	Chloroflexi	Anaerolineae	Anaerolineales	Anaerolineaceae	unclassified Anaerolineaceae	Anaerolineaceae bacterium	None	PF01547	A0A3A4QQW9	1	Lipoprotein	5
A0A363UCE6	Anaerolineales bacterium.	2073117	Extracellular solute-binding protein	C3F07_00610	EMBL-CDS:PWB77848.1	Bacteria	Terrabacteria group	Chloroflexi	Anaerolineae	Anaerolineales	unclassified Anaerolineal	NA	Anaerolineales bacterium	None	PF01547	A0A363UCE6	1	Lipoprotein	5
A0A2E0ZNT0	Anaerolineaceae bacterium.	2024896	Extracellular solute-binding protein	CL608_33445	EMBL-CDS:MAU02068.1	Bacteria	Terrabacteria group	Chloroflexi	Anaerolineae	Anaerolineales	Anaerolineaceae	unclassified Anaerolineaceae	Anaerolineaceae bacterium	None	PF01547	A0A2E0ZNT0	1	Lipoprotein	5
A0A1J4ZVH0	Anaerolineae bacterium CG2_30_64_16.	1805005	Extracellular solute-binding protein	AUK03_12815	GI:1101133967_x000D_EMBL-CDS:OIO90548.1	Bacteria	Terrabacteria group	Chloroflexi	Anaerolineae	unclassified Anaerolineae	NA	NA	Anaerolineae bacterium CG2_30_64_16	None	PF01547	A0A1J4ZVH0	1	Lipoprotein	5
A0A0P6WZ87	Ornatilinea apprima.	1134406	Extracellular solute-binding protein	ADN00_16585	GI:1125736009_x000D_GI:934099201_x000D_EMBL-CDS:KPL72089.1_x000D_REFSEQ:WP_075064157.1	Bacteria	Terrabacteria group	Chloroflexi	Anaerolineae	Anaerolineales	Anaerolineaceae	Ornatilinea	Ornatilinea apprima	None	PF01547	A0A0P6WZ87	1	Lipoprotein	5
A0A7C5NY00	Chloroflexi bacterium.	2026724	Extracellular solute-binding protein	ENL35_03520	EMBL-CDS:HHH82041.1	Bacteria	Terrabacteria group	Chloroflexi	unclassified Chloroflexi	NA	NA	NA	Chloroflexi bacterium	None	PF01547	A0A7C5NY00	1	Lipoprotein	5
A0A7C3DFX4	Chloroflexi bacterium.	2026724	Extracellular solute-binding protein	ENJ93_06985	EMBL-CDS:HFE66991.1	Bacteria	Terrabacteria group	Chloroflexi	unclassified Chloroflexi	NA	NA	NA	Chloroflexi bacterium	None	PF01547	A0A7C3DFX4	1	Lipoprotein	5
A0A7C3CHC8	Chloroflexi bacterium.	2026724	Extracellular solute-binding protein	ENJ54_03005	EMBL-CDS:HFC08816.1	Bacteria	Terrabacteria group	Chloroflexi	unclassified Chloroflexi	NA	NA	NA	Chloroflexi bacterium	None	PF01547	A0A7C3CHC8	1	Lipoprotein	5
A0A7C0Y1F7	Chloroflexi bacterium.	2026724	Carbohydrate ABC transporter substrate-binding protein	ENF52_06195	EMBL-CDS:HDD25007.1	Bacteria	Terrabacteria group	Chloroflexi	unclassified Chloroflexi	NA	NA	NA	Chloroflexi bacterium	None	PF01547	A0A7C0Y1F7	1	Lipoprotein	5
A0A6N6L187	Chloroflexi bacterium.	2026724	Carbohydrate ABC transporter substrate-binding protein	None	EMBL-CDS:KAA3647327.1_x000D_EMBL-CDS:NOH12747.1	Bacteria	Terrabacteria group	Chloroflexi	unclassified Chloroflexi	NA	NA	NA	Chloroflexi bacterium	None	PF01547	A0A6N6L187	1	Lipoprotein	5
A0A6L3F0P9	Chloroflexi bacterium.	2026724	Extracellular solute-binding protein	DWQ04_18130	EMBL-CDS:KAA3660888.1	Bacteria	Terrabacteria group	Chloroflexi	unclassified Chloroflexi	NA	NA	NA	Chloroflexi bacterium	None	PF01547	A0A6L3F0P9	1	Lipoprotein	5
A0A3M1J107	Chloroflexi bacterium.	2026724	Extracellular solute-binding protein	D6768_13130	EMBL-CDS:RMF00285.1	Bacteria	Terrabacteria group	Chloroflexi	unclassified Chloroflexi	NA	NA	NA	Chloroflexi bacterium	None	PF01476_x000D_PF01547	A0A3M1J107	1	Secreted	5
A0A3M1GWW5	Chloroflexi bacterium.	2026724	Extracellular solute-binding protein	D6784_11145	EMBL-CDS:RME73857.1	Bacteria	Terrabacteria group	Chloroflexi	unclassified Chloroflexi	NA	NA	NA	Chloroflexi bacterium	None	PF01476_x000D_PF01547	A0A3M1GWW5	1	Secreted	5
A0A3D0UM90	Chloroflexi bacterium.	2026724	Extracellular solute-binding protein	DEP47_08520	EMBL-CDS:HCB49553.1	Bacteria	Terrabacteria group	Chloroflexi	unclassified Chloroflexi	NA	NA	NA	Chloroflexi bacterium	None	PF01547	A0A3D0UM90	1	Lipoprotein	5
A0A2N2PL47	Chloroflexi bacterium HGW-Chloroflexi-10.	2013724	Extracellular solute-binding protein	CVU39_00945	EMBL-CDS:PKO19149.1	Bacteria	Terrabacteria group	Chloroflexi	unclassified Chloroflexi	NA	NA	NA	Chloroflexi bacterium HGW-Chloroflexi-10	None	PF01547	A0A2N2PL47	1	Lipoprotein	5
A0A2N2NT57	Chloroflexi bacterium HGW-Chloroflexi-2.	2013725	Extracellular solute-binding protein	CVU40_08700	EMBL-CDS:PKO09372.1	Bacteria	Terrabacteria group	Chloroflexi	unclassified Chloroflexi	NA	NA	NA	Chloroflexi bacterium HGW-Chloroflexi-2	None	PF01547	A0A2N2NT57	1	Lipoprotein	5
A0A2N2NLU4	Chloroflexi bacterium HGW-Chloroflexi-3.	2013726	Extracellular solute-binding protein	CVU41_03545	EMBL-CDS:PKO07156.1	Bacteria	Terrabacteria group	Chloroflexi	unclassified Chloroflexi	NA	NA	NA	Chloroflexi bacterium HGW-Chloroflexi-3	None	PF01547	A0A2N2NLU4	1	Lipoprotein	5
A0A2N2LT79	Chloroflexi bacterium HGW-Chloroflexi-8.	2013731	Extracellular solute-binding protein	CVU46_12895	EMBL-CDS:PKN84883.1	Bacteria	Terrabacteria group	Chloroflexi	unclassified Chloroflexi	NA	NA	NA	Chloroflexi bacterium HGW-Chloroflexi-8	None	PF01547	A0A2N2LT79	1	Lipoprotein	5
A0A2G6KKY8	candidate division KSB3 bacterium.	2044937	Extracellular solute-binding protein	CSA56_00495	EMBL-CDS:PIE36328.1	Bacteria	Bacteria incertae sedis	NA	NA	NA	NA	NA	candidate division KSB3 bacterium	None	PF01547	A0A2G6KKY8	1	Secreted	5
A0A081C1W5	Candidatus Vecturithrix granuli.	1499967	Carbohydrate ABC transporter substrate-binding protein_x000D_ CUT1 family	U27_05544	GI:672400858_x000D_EMBL-CDS:GAK58570.1	Bacteria	Bacteria incertae sedis	NA	NA	NA	NA	Candidatus Vecturithrix	Candidatus Vecturithrix granuli	None	PF01547	A0A081C1W5	1	Secreted	5
A0A3M1DXM5	Deltaproteobacteria bacterium.	2026735	Carbohydrate ABC transporter substrate-binding protein	D6794_07735	EMBL-CDS:RME36970.1	Bacteria	NA-Bacteria	Proteobacteria	Deltaproteobacteria	unclassified Deltaproteobacter	NA	NA	Deltaproteobacteria bacterium	None	PF01547	A0A3M1DXM5	1	Lipoprotein	5
C5C3V8	Beutenbergia cavernae (strain ATCC BAA-8 / DSM 12333 / NBRC 16432)	471853	Extracellular solute-binding protein family 1	Bcav_3775	GI:229568166_x000D_EMBL-CDS:ACQ82017.1	Bacteria	Terrabacteria group	Actinobacteria	Actinomycetia	Micrococcales	Beutenbergiaceae	Beutenbergia	Beutenbergia cavernae DSM 12333	None	PF01547	C5C3V8	1	Lipoprotein	6
A0A8G2HSG1	Mobiluncus mulieris 28-1._x000D_Mobiluncus mulieris ATCC 35239._x000D_Mobiluncus mulieris FB024-16._x000D_Mobiluncus mulieris.	2052_x000D_596328_x000D_866770_x000D_871571	ABC transporter substrate-binding protein yesO_x000D_ABC transporter_x000D_ solute-binding protein_x000D_Sugar ABC transporter substrate-binding protein	HMPREF0578_1494_x000D_HMPREF0580_0532_x000D_HMPREF9278_0067_x000D_NCTC11497_00354_x000D_NCTC11819_01063	EMBL-CDS:STO16495.1	Bacteria	Terrabacteria group	Actinobacteria	Actinomycetia	Actinomycetales	Actinomycetaceae	Mobiluncus	Mobiluncus mulieris_x000D_Mobiluncus mulieris 28-1_x000D_Mobiluncus mulieris ATCC 35239_x000D_Mobiluncus mulieris FB024-16	None	PF01547	A0A8G2HSG1_x000D_A0A2J9KMV4_x000D_A0A378PAB6_x000D_D0YPY8_x000D_E0QNR8_x000D_E1MG66	6	Lipoprotein	6
A0A7T0LJA6	Actinomyces respiraculi.	2744574	Extracellular solute-binding protein	ID810_08615	EMBL-CDS:QPL04816.1	Bacteria	Terrabacteria group	Actinobacteria	Actinomycetia	Actinomycetales	Actinomycetaceae	Actinomyces	Actinomyces respiraculi	None	PF01547	A0A7T0LJA6	1	Lipoprotein	6
A0A6H2EJL2	Arcanobacterium sp. 2701.	2722751	Sugar ABC transporter substrate-binding protein	HC352_01560	EMBL-CDS:QJC21334.1	Bacteria	Terrabacteria group	Actinobacteria	Actinomycetia	Actinomycetales	Actinomycetaceae	Arcanobacterium	Arcanobacterium buesumense	None	PF01547	A0A6H2EJL2	1	Lipoprotein	6
A0A3S5EW87	Actinomyces johnsonii F0510._x000D_Actinomyces johnsonii F0542._x000D_Actinomyces johnsonii._x000D_Actinomyces naeslundii (strain ATCC 12104 / DSM 43013 / CCUG 2238 / JCM8349 / NCTC 10301 / Howell 279)_x000D_Actinomyces naeslundii._x000D_Actinomyces oris._x000D_Actinomyces sp. oral taxon 170 str. F0386._x000D_Actinomyces sp. oral taxon 849 str. F0330._x000D_Actinomyces viscosus.	1115803_x000D_1227262_x000D_1321818_x000D_1655_x000D_1656_x000D_544580_x000D_544581_x000D_653386_x000D_762963	ABC transporter_x000D_ solute-binding protein_x000D_Lactose-binding protein_x000D_Sugar ABC transporter substrate-binding protein	BKH12_10295_x000D_BKH28_12635_x000D_BKH33_13025_x000D_CYJ18_07720_x000D_FK256_12890_x000D_HMPREF0975_01738_x000D_HMPREF1129_1086_x000D_HMPREF1549_00364_x000D_HMPREF1979_00722_x000D_HMPREF9056_02534	EMBL-CDS:TFH51972.1_x000D_EMBL-CDS:VEI14436.1	Bacteria	Terrabacteria group	Actinobacteria	Actinomycetia	Actinomycetales	Actinomycetaceae	Actinomyces	Actinomyces johnsonii_x000D_Actinomyces johnsonii F0510_x000D_Actinomyces johnsonii F0542_x000D_Actinomyces naeslundii_x000D_Actinomyces naeslundii str. Howell 279_x000D_Actinomyces oris_x000D_Actinomyces sp. oral taxon 170 str. F0386_x000D_Actinomyces sp. oral taxon 849 str. F0330_x000D_Actinomyces viscosus	None	PF01547	A0A3S5EW87_x000D_A0A1Q8VGK1_x000D_A0A1Q8XL97_x000D_A0A2I1KGK6_x000D_A0A507ZXB0_x000D_A0A854D2E4_x000D_F3PBU3_x000D_G9PMW7_x000D_J3AAG4_x000D_U1RU31_x000D_U1S3E7	11	Lipoprotein	6
A0A1Q8V5V0	Actinomyces oris._x000D_Actinomyces sp. oral taxon 169._x000D_Actinomyces sp. oral taxon 171 str. F0337._x000D_Actinomyces sp. oral taxon 175 str. F0384._x000D_Actinomyces viscosus C505.	544580_x000D_562973_x000D_706439_x000D_712116_x000D_944560	ABC transporter_x000D_ solute-binding protein_x000D_Sugar ABC transporter substrate-binding protein	BKH16_11000_x000D_BKH17_07785_x000D_BKH20_07765_x000D_BKH29_10810_x000D_CYJ23_02970_x000D_FBF36_04655_x000D_HMPREF0059_02144_x000D_HMPREF9057_02955_x000D_HMPREF9058_1928_x000D_HW274_04420	GI:1128410582_x000D_GI:736471822_x000D_EMBL-CDS:OLO43428.1_x000D_REFSEQ:WP_034493499.1	Bacteria	Terrabacteria group	Actinobacteria	Actinomycetia	Actinomycetales	Actinomycetaceae	Actinomyces	Actinomyces oris_x000D_Actinomyces sp. oral taxon 169_x000D_Actinomyces sp. oral taxon 171 str. F0337_x000D_Actinomyces sp. oral taxon 175 str. F0384_x000D_Actinomyces viscosus C505	None	PF01547	A0A1Q8V5V0_x000D_A0A1Q8HTC0_x000D_A0A1Q8WNS4_x000D_A0A1Q8X1H9_x000D_A0A2I1IXP4_x000D_A0A4P8ZCN1_x000D_A0A7H8Z296_x000D_E7NDR5_x000D_F2V0B9_x000D_F9PJ19	10	Lipoprotein	6
A0A1M4S089	Actinomyces glycerinitolerans._x000D_Actinomyces sp. Z5.	1892869_x000D_2250216	Sugar ABC transporter substrate-binding protein	ACGLYG10_1822_x000D_DRB06_08290	GI:1120468994_x000D_EMBL-CDS:SHE25601.1_x000D_REFSEQ:WP_073330784.1	Bacteria	Terrabacteria group	Actinobacteria	Actinomycetia	Actinomycetales	Actinomycetaceae	Actinomyces	Actinomyces glycerinitolerans_x000D_Actinomyces sp. Z5	None	PF01547	A0A1M4S089_x000D_A0A329XLF9	2	Lipoprotein	6
A0A7X3IHC1	Paenibacillus sp. HJL G12.	2691084	Extracellular solute-binding protein	GRF59_00480	EMBL-CDS:MWV42092.1	Bacteria	Terrabacteria group	Firmicutes	Bacilli	Bacillales	Paenibacillaceae	Paenibacillus	Paenibacillus sp. HJL G12	None	PF01547	A0A7X3IHC1	1	Lipoprotein	6
A0A7X3FJ88	Paenibacillus lutrae.	2078573	Extracellular solute-binding protein	EDM21_14065	EMBL-CDS:MVP00633.1	Bacteria	Terrabacteria group	Firmicutes	Bacilli	Bacillales	Paenibacillaceae	Paenibacillus	Paenibacillus lutrae	None	PF01547	A0A7X3FJ88	1	Lipoprotein	6
A0A7T2CVB4	Lysinibacillus sp. JNUCC-52.	2792480	Extracellular solute-binding protein	JNUCC52_07745	EMBL-CDS:QPQ36797.1	Bacteria	Terrabacteria group	Firmicutes	Bacilli	Bacillales	Bacillaceae	Lysinibacillus	Lysinibacillus sp. JNUCC-52	None	PF01547	A0A7T2CVB4	1	Lipoprotein	6
A0A398CJC1	Cohnella faecalis.	2315694	Sugar ABC transporter substrate-binding protein	D3H35_17080	EMBL-CDS:RIE02420.1	Bacteria	Terrabacteria group	Firmicutes	Bacilli	Bacillales	Paenibacillaceae	Cohnella	Cohnella faecalis	None	PF01547	A0A398CJC1	1	Lipoprotein	6
A0A329MGF9	Paenibacillus contaminans.	450362	Sugar ABC transporter substrate-binding protein	DQG23_23570	EMBL-CDS:RAV18890.1	Bacteria	Terrabacteria group	Firmicutes	Bacilli	Bacillales	Paenibacillaceae	Paenibacillus	Paenibacillus contaminans	None	PF01547	A0A329MGF9	1	Other	6
A0A2P5PSP4	Staphylococcus delphini._x000D_Staphylococcus pseudintermedius._x000D_Staphylococcus sp. MI 10-1553.	1912064_x000D_283734_x000D_53344	Sugar ABC transporter substrate-binding protein	B4W69_01025_x000D_DD902_06655_x000D_GZH82_13555	GI:1021228924_x000D_EMBL-CDS:PWZ74953.1_x000D_REFSEQ:WP_063278721.1	Bacteria	Terrabacteria group	Firmicutes	Bacilli	Bacillales	Staphylococcaceae	Staphylococcus	Staphylococcus delphini_x000D_Staphylococcus pseudintermedius_x000D_Staphylococcus sp. MI 10-1553	None	PF01547	A0A2P5PSP4_x000D_A0A2A4HES6_x000D_A0A6P1WYI4_x000D_A0A8E3NB82	4	Lipoprotein	6
A0A1H9L031	Granulicatella balaenopterae.	137733	Carbohydrate ABC transporter substrate-binding protein_x000D_ CUT1 family	SAMN05421767_11633	EMBL-CDS:SER04740.1	Bacteria	Terrabacteria group	Firmicutes	Bacilli	Lactobacillales	Carnobacteriaceae	Granulicatella	Granulicatella balaenopterae	None	PF01547	A0A1H9L031	1	Lipoprotein	6
A0A198AA16	Paenibacillus oryzisoli.	1850517	Sugar ABC transporter substrate-binding protein	A8708_28240	GI:1033309151_x000D_GI:1057303558_x000D_EMBL-CDS:OAS17906.1_x000D_REFSEQ:WP_068664945.1	Bacteria	Terrabacteria group	Firmicutes	Bacilli	Bacillales	Paenibacillaceae	Paenibacillus	Paenibacillus oryzisoli	None	PF01547	A0A198AA16	1	Lipoprotein	6
A0A178PEQ3	Mammaliicoccus lentus	42858	Sugar ABC transporter substrate-binding protein	None	GI:1032203430_x000D_GI:515567578_x000D_EMBL-CDS:OAO31229.1_x000D_EMBL-CDS:TFV16188.1_x000D_REFSEQ:WP_017000410.1	Bacteria	Terrabacteria group	Firmicutes	Bacilli	Bacillales	Staphylococcaceae	Mammaliicoccus	Mammaliicoccus lentus	None	PF01547	A0A178PEQ3	1	Lipoprotein	6
A0A168P6A6	Paenibacillus antarcticus.	253703	Sugar ABC transporter substrate-binding protein	PBAT_10430	GI:1025869545_x000D_GI:1057285665_x000D_EMBL-CDS:OAB46432.1_x000D_REFSEQ:WP_068649252.1	Bacteria	Terrabacteria group	Firmicutes	Bacilli	Bacillales	Paenibacillaceae	Paenibacillus	Paenibacillus antarcticus	None	PF01547	A0A168P6A6	1	Lipoprotein	6
V9H2G4	Clostridium sp. 7_2_43FAA.	457396	Sugar ABC transporter substrate-binding protein	CSBG_00413	GI:226911586_x000D_GI:495956050_x000D_EMBL-CDS:EEH96787.1_x000D_REFSEQ:WP_008680629.1	Bacteria	Terrabacteria group	Firmicutes	Clostridia	Eubacteriales	Clostridiaceae	Clostridium	Clostridium sp. 7_2_43FAA	None	PF01547	V9H2G4	1	Lipoprotein	6
R9N8W7	Dorea sp. 5-2.	1235798	Sugar ABC transporter substrate-binding protein	C817_02512	GI:510883914_x000D_GI:507823487_x000D_EMBL-CDS:EOS79740.1_x000D_REFSEQ:WP_016219246.1	Bacteria	Terrabacteria group	Firmicutes	Clostridia	Eubacteriales	Lachnospiraceae	Dorea	Dorea sp. 5-2	None	PF01547	R9N8W7	1	Lipoprotein	6
R5F1V1	Clostridium bolteae CAG:59._x000D_Clostridium clostridioforme CAG:132._x000D_Clostridium clostridioforme CAG:511._x000D_Enterocloster bolteae (strain ATCC BAA-613 / DSM 15670 / CCUG 46953 / JCM12243 / WAL 16351)_x000D_Enterocloster bolteae 90A9._x000D_Enterocloster bolteae 90B8._x000D_Enterocloster bolteae._x000D_Enterocloster clostridioformis._x000D_Lachnoclostridium sp. YL32._x000D_[Clostridium…	1263064_x000D_1263065_x000D_1263066_x000D_1531_x000D_1834196_x000D_208479_x000D_411902_x000D_997894_x000D_997897_x000D_999406_x000D_999407_x000D_999408	ABC transporter substrate-binding protein YesO_x000D_Carbohydrate ABC transporter substrate-binding protein_x000D_ CUT1 family_x000D_Extracellular solute-binding protein_x000D_Multiple sugar ABC transporter substrate-binding protein_x000D_Sugar ABC transporter substrate-binding protein	A4V08_13230_x000D_BN486_01699_x000D_BN688_02862_x000D_BN723_02423_x000D_CLOBOL_05007_x000D_DW097_04110_x000D_FOC47_19175_x000D_HMPREF1082_00395_x000D_HMPREF1083_01648_x000D_HMPREF1085_04694_x000D_HMPREF1090_02601_x000D_HMPREF1097_00358_x000D_SAMN05660211_01054	EMBL-CDS:CCX97504.1	Bacteria	Terrabacteria group	Firmicutes	Clostridia	Eubacteriales	Clostridiaceae_x000D_Lachnospiraceae	Clostridium_x000D_Enterocloster_x000D_Lachnoclostridium	Clostridium bolteae CAG:59_x000D_Clostridium clostridioforme CAG:132_x000D_Clostridium clostridioforme CAG:511_x000D_Enterocloster bolteae_x000D_Enterocloster bolteae 90A9_x000D_Enterocloster bolteae 90B8_x000D_Enterocloster bolteae ATCC BAA-613_x000D_Enterocloster clostridioformis_x000D_Lachnoclostridium sp. YL32_x000D_[Clostridium] clostridioforme 90A6_x000D_[Clostridium] clostridioforme 90A7_x…	None	PF01547	R5F1V1_x000D_A0A0E2HAX2_x000D_A0A174FJH9_x000D_A0A1C7G3G4_x000D_A0A1I0BUA7_x000D_A0A1I2M2X8_x000D_A0A412ZEB8_x000D_A0A6N2VE88_x000D_A0A858N6U3_x000D_A0A8B2XKS3_x000D_A8RY18_x000D_N9ZAH1_x000D_R0A280_x000D_R0BKN7_x000D_R0BN30_x000D_R6JJI2_x000D_R7PH36	17	Lipoprotein	6
A0A7X5ENL5	Lachnospiraceae bacterium._x000D_Schaedlerella arabinosiphila.	1898203_x000D_2044587	Extracellular solute-binding protein_x000D_Sugar ABC transporter substrate-binding protein	D3Z62_25000_x000D_EBB54_02860	EMBL-CDS:NBJ03256.1	Bacteria	Terrabacteria group	Firmicutes	Clostridia	Eubacteriales	Lachnospiraceae	Schaedlerella_x000D_unclassified Lachnospiraceae	Lachnospiraceae bacterium_x000D_Schaedlerella arabinosiphila	None	PF01547	A0A7X5ENL5_x000D_A0A3R8JJL7	2	Lipoprotein	6
A0A7U9T938	Lachnospiraceae bacterium.	1898203	Putative arabinose-binding protein_x000D_Sugar ABC transporter substrate-binding protein	D3Z60_02835_x000D_IMSAG249_02612_x000D_IMSAGC009_00706	EMBL-CDS:GFI70783.1	Bacteria	Terrabacteria group	Firmicutes	Clostridia	Eubacteriales	Lachnospiraceae	unclassified Lachnospiraceae	Lachnospiraceae bacterium	None	PF01547	A0A7U9T938_x000D_A0A7U9RCW2_x000D_A0A7X5CBQ9	3	Lipoprotein	6
A0A4R2JV39	Blautia coccoides._x000D_Blautia pseudococcoides._x000D_Blautia sp. AF13-16._x000D_Clostridia bacterium UC5.1-1D4.	1532_x000D_1697784_x000D_1796616_x000D_2292195	Multiple sugar transport system substrate-binding protein_x000D_Sugar ABC transporter substrate-binding protein	A4V09_13845_x000D_DWV84_15400_x000D_EV205_10784_x000D_K5I22_12720	EMBL-CDS:TCO63097.1	Bacteria	Terrabacteria group	Firmicutes	Clostridia	Eubacteriales_x000D_unclassified Clostridia	Lachnospiraceae_x000D_NA	Blautia_x000D_NA	Blautia coccoides_x000D_Blautia pseudococcoides_x000D_Blautia sp. AF13-16_x000D_Clostridia bacterium UC5.1-1D4	None	PF01547	A0A4R2JV39_x000D_A0A1C7IE48_x000D_A0A8G1WWP9_x000D_A0A8T9UX97	4	Lipoprotein	6
A0A1Y4CAN8	Flavonifractor sp. An306.	1965629	Sugar ABC transporter substrate-binding protein	B5F88_02385	GI:1198558596_x000D_EMBL-CDS:OUO43806.1	Bacteria	Terrabacteria group	Firmicutes	Clostridia	Eubacteriales	Oscillospiraceae	Flavonifractor	Flavonifractor sp. An306	None	PF01547	A0A1Y4CAN8	1	Lipoprotein	6
A0A174FB95	Dorea longicatena._x000D_Ruminococcus gnavus (strain ATCC 29149 / VPI C7-9)_x000D_Ruminococcus gnavus._x000D_Ruminococcus sp._x000D_[Ruminococcus] gnavus CC55_001C._x000D_uncultured Ruminococcus sp.	1073375_x000D_165186_x000D_33038_x000D_411470_x000D_41978_x000D_88431	ABC transporter substrate-binding protein YesO_x000D_ABC transporter_x000D_ solute-binding protein_x000D_Putative ABC transporter substrate-binding protein yesO_x000D_Sugar ABC transporter substrate-binding protein	DDY84_04140_x000D_DWY88_08895_x000D_DWY88_14570_x000D_DWZ50_08520_x000D_HMPREF1201_01425_x000D_RUMGNA_02698_x000D_SAMEA3545352_01284	GI:654623270_x000D_EMBL-CDS:CUO47552.1_x000D_EMBL-CDS:MZK18899.1_x000D_EMBL-CDS:RGO30410.1_x000D_EMBL-CDS:VUX08095.1_x000D_REFSEQ:WP_028087685.1	Bacteria	Terrabacteria group	Firmicutes	Clostridia	Eubacteriales	Lachnospiraceae_x000D_Oscillospiraceae	Dorea_x000D_Mediterraneibacter_x000D_Ruminococcus	Dorea longicatena_x000D_Ruminococcus sp._x000D_[Ruminococcus] gnavus_x000D_[Ruminococcus] gnavus ATCC 29149_x000D_[Ruminococcus] gnavus CC55_001C_x000D_uncultured Ruminococcus sp.	None	PF01547	A0A174FB95_x000D_A0A1C5Y4V5_x000D_A0A2N5NZB7_x000D_A0A2N5PDU1_x000D_A0A354PYC1_x000D_A0A412BTD7_x000D_A0A412C2E4_x000D_A0A415SA96_x000D_A0A829NLZ7_x000D_A7B561	10	Lipoprotein	6
R6WKN5	Firmicutes bacterium AM10-47._x000D_Firmicutes bacterium CAG:227.	1263010_x000D_2292890	ABC transporter substrate-binding protein_x000D_Sugar ABC transporter substrate-binding protein	BN546_00809_x000D_DW128_10155	EMBL-CDS:CDC94712.1	Bacteria	Terrabacteria group	Firmicutes	environmental samples_x000D_unclassified Firmicutes s	NA	NA	NA	Firmicutes bacterium AM10-47_x000D_Firmicutes bacterium CAG:227	None	PF01547	R6WKN5_x000D_A0A373IZ17	2	Lipoprotein	6
R6RA17	Firmicutes bacterium CAG:424.	1263022	ABC transporter solute-binding protein	BN652_00151	EMBL-CDS:CDC42124.1	Bacteria	Terrabacteria group	Firmicutes	environmental samples	NA	NA	NA	Firmicutes bacterium CAG:424	None	PF01547	R6RA17	1	Lipoprotein	6
U2R9S4	Leptotrichia sp. oral taxon 212._x000D_Leptotrichia sp. oral taxon 215 str. W9775.	1321779_x000D_712357	ABC transporter_x000D_ solute-binding protein_x000D_Sugar ABC transporter substrate-binding protein	AMK43_09395_x000D_HMPREF1984_02285	GI:544253654_x000D_GI:545661105_x000D_EMBL-CDS:ERK65294.1_x000D_REFSEQ:WP_021767704.1	Bacteria	NA-Bacteria	Fusobacteria	Fusobacteriia	Fusobacteriales	Leptotrichiaceae	Leptotrichia	Leptotrichia sp. oral taxon 212_x000D_Leptotrichia sp. oral taxon 215 str. W9775	None	PF01547	U2R9S4_x000D_A0A0K2JC69	2	Lipoprotein	6
A0A1M3KJY5	Devosia sp. 66-22.	1895753	Sugar ABC transporter substrate-binding protein	BGO81_17580	GI:1113487571_x000D_EMBL-CDS:OJX48513.1	Bacteria	NA-Bacteria	Proteobacteria	Alphaproteobacteria	Hyphomicrobiales	Devosiaceae	Devosia	Devosia sp. 66-22	None	PF01547	A0A1M3KJY5	1	Secreted	6
A0A8F5CA79	Geobacillus subterraneus._x000D_Parageobacillus caldoxylosilyticus._x000D_Parageobacillus genomosp. 1.	129338_x000D_1295642_x000D_81408	ABC transporter substrate-binding protein_x000D_Extracellular solute-binding protein_x000D_Putative arabinose-binding protein	BV455_03484_x000D_GS3922_06720_x000D_H839_06589	GI:516007200_x000D_EMBL-CDS:QXJ40111.1_x000D_REFSEQ:WP_017437783.1	Bacteria	Terrabacteria group	Firmicutes	Bacilli	Bacillales	Bacillaceae	Geobacillus_x000D_Parageobacillus	Geobacillus subterraneus_x000D_Parageobacillus caldoxylosilyticus_x000D_Parageobacillus genomosp. 1	None	PF01547	A0A8F5CA79_x000D_A0A023CNV2_x000D_A0A143MHP9	3	Lipoprotein	7
A0A841TZT3	Cohnella xylanilytica.	557555	Sugar ABC transporter substrate-binding protein	H7B90_08230	EMBL-CDS:MBB6691380.1	Bacteria	Terrabacteria group	Firmicutes	Bacilli	Bacillales	Paenibacillaceae	Cohnella	Cohnella xylanilytica	None	PF01547	A0A841TZT3	1	Lipoprotein	7
A0A7X0VFJ7	Cohnella nanjingensis.	1387779	Sugar ABC transporter substrate-binding protein	H7C19_15640	EMBL-CDS:MBB6672112.1	Bacteria	Terrabacteria group	Firmicutes	Bacilli	Bacillales	Paenibacillaceae	Cohnella	Cohnella nanjingensis	None	PF13416	A0A7X0VFJ7	1	Lipoprotein	7
A0A6I2M713	Bacillus sp. UMB0893._x000D_Metabacillus idriensis.	2066053_x000D_324768	ABC transporter substrate-binding protein_x000D_Extracellular solute-binding protein	CYJ36_11940_x000D_GJU41_01615	GI:1093540264_x000D_EMBL-CDS:MRX52656.1_x000D_REFSEQ:WP_070879259.1	Bacteria	Terrabacteria group	Firmicutes	Bacilli	Bacillales	Bacillaceae	Bacillus_x000D_Metabacillus	Bacillus sp. UMB0893_x000D_Metabacillus idriensis	None	PF13416	A0A6I2M713_x000D_A0A2N5FGM8	2	Lipoprotein	7
A0A5C8M038	Paenibacillus sp. N3.4.	2603222	Sugar ABC transporter substrate-binding protein	FU659_17140	EMBL-CDS:TXK81012.1	Bacteria	Terrabacteria group	Firmicutes	Bacilli	Bacillales	Paenibacillaceae	Paenibacillus	Paenibacillus sp. N3.4	None	PF01547	A0A5C8M038	1	Lipoprotein	7
A0A4R4E9D8	Paenibacillus albiflavus.	2545760	Extracellular solute-binding protein	E0485_15580	EMBL-CDS:TCZ75797.1	Bacteria	Terrabacteria group	Firmicutes	Bacilli	Bacillales	Paenibacillaceae	Paenibacillus	Paenibacillus albiflavus	None	PF01547	A0A4R4E9D8	1	Lipoprotein	7
A0A4R0ZL10	Exiguobacterium sp. SH0S7._x000D_Exiguobacterium sp. SH1S1.	2510951_x000D_2510952	Extracellular solute-binding protein	EVJ22_11360_x000D_EVJ23_12935	EMBL-CDS:TCI69061.1	Bacteria	Terrabacteria group	Firmicutes	Bacilli	Bacillales	Bacillales incertae sedis	Exiguobacterium	Exiguobacterium sp. SH0S7_x000D_Exiguobacterium sp. SH1S1	None	PF01547_x000D_PF13416	A0A4R0ZL10_x000D_A0A8B4WYD3	2	Lipoprotein	7
A0A4Q2M3S1	Paenibacillaceae bacterium.	2003592	Extracellular solute-binding protein	EBB07_04400	EMBL-CDS:RXZ83880.1	Bacteria	Terrabacteria group	Firmicutes	Bacilli	Bacillales	Paenibacillaceae	unclassified Paenibacillaceae	Paenibacillaceae bacterium	None	PF01547	A0A4Q2M3S1	1	Lipoprotein	7
A0A4P8XHX8	Paenibacillus algicola.	2565926	ABC transporter_x000D_ solute-binding protein	E6C60_1085	EMBL-CDS:QCT01803.1	Bacteria	Terrabacteria group	Firmicutes	Bacilli	Bacillales	Paenibacillaceae	Paenibacillus	Paenibacillus algicola	None	PF01547	A0A4P8XHX8	1	Lipoprotein	7
A0A419DS12	Exiguobacterium sp. RIT452.	2315552	Extracellular solute-binding protein	D3D03_02820	GI:654645399_x000D_EMBL-CDS:RJP02287.1_x000D_REFSEQ:WP_028106544.1	Bacteria	Terrabacteria group	Firmicutes	Bacilli	Bacillales	Bacillales incertae sedis	Exiguobacterium	Exiguobacterium sp. RIT452	None	PF13416	A0A419DS12	1	Lipoprotein	7
A0A417Z144	Neobacillus notoginsengisoli.	1578198	Extracellular solute-binding protein	D1B31_02610	EMBL-CDS:RHW43624.1	Bacteria	Terrabacteria group	Firmicutes	Bacilli	Bacillales	Bacillaceae	Neobacillus	Neobacillus notoginsengisoli	None	PF01547	A0A417Z144	1	Lipoprotein	7
A0A2W1NRZ1	Paenibacillus xerothermodurans.	1977292	ABC transporter substrate-binding protein	CBW46_000585	EMBL-CDS:PZE22325.1	Bacteria	Terrabacteria group	Firmicutes	Bacilli	Bacillales	Paenibacillaceae	Paenibacillus	Paenibacillus xerothermodurans	None	PF01547	A0A2W1NRZ1	1	Lipoprotein	7
A0A2N5HFE4	Neobacillus cucumis.	1740721	ABC transporter substrate-binding protein	CVD27_12165	EMBL-CDS:PLS04251.1	Bacteria	Terrabacteria group	Firmicutes	Bacilli	Bacillales	Bacillaceae	Neobacillus	Neobacillus cucumis	None	PF13416	A0A2N5HFE4	1	Lipoprotein	7
A0A235FDP2	Fictibacillus aquaticus.	2021314	ABC transporter substrate-binding protein	CGZ90_05370	GI:1229504939_x000D_EMBL-CDS:OYD59322.1	Bacteria	Terrabacteria group	Firmicutes	Bacilli	Bacillales	Bacillaceae	Fictibacillus	Fictibacillus aquaticus	None	PF13416	A0A235FDP2	1	Lipoprotein	7
A0A231W8G7	Bacillus sp. OG2._x000D_Sporosarcina globispora	1459_x000D_1979526	ABC transporter substrate-binding protein	AF332_19445_x000D_B9K06_14385	GI:1226654266_x000D_EMBL-CDS:OXT16611.1	Bacteria	Terrabacteria group	Firmicutes	Bacilli	Bacillales	Bacillaceae_x000D_Planococcaceae	Bacillus_x000D_Sporosarcina	Bacillus sp. OG2_x000D_Sporosarcina globispora	None	PF13416	A0A231W8G7_x000D_A0A0M0GKJ5	2	Lipoprotein	7
A0A1Y5JZC7	Paenibacillus agaridevorans._x000D_Paenibacillus sp. MY03._x000D_Paenibacillus sp. PAMC21692.	171404_x000D_2762320_x000D_302980	ABC transporter substrate-binding protein_x000D_Sugar ABC transporter substrate-binding protein	B1748_28675_x000D_H7F31_00870_x000D_PAT3040_06164	GI:1199881635_x000D_EMBL-CDS:OUS70398.1	Bacteria	Terrabacteria group	Firmicutes	Bacilli	Bacillales	Paenibacillaceae	Paenibacillus	Paenibacillus agaridevorans_x000D_Paenibacillus sp. MY03_x000D_Paenibacillus sp. PAMC21692	None	PF01547	A0A1Y5JZC7_x000D_A0A2R5F0B8_x000D_A0A7G8UNX3	3	Lipoprotein	7
A0A1S2QU40	Bacillus sp. MUM 13.	1678001	ABC transporter substrate-binding protein	BIV59_17875	GI:1099369507_x000D_GI:1100211489_x000D_EMBL-CDS:OIK09101.1_x000D_REFSEQ:WP_071352816.1	Bacteria	Terrabacteria group	Firmicutes	Bacilli	Bacillales	Bacillaceae	Bacillus	Bacillus sp. MUM 13	None	PF13416	A0A1S2QU40	1	Lipoprotein	7
A0A1I3KCN0	Paenibacillus sp. UNC496MF.	1502753	Multiple sugar transport system substrate-binding protein	SAMN02799624_01793	EMBL-CDS:SFI70213.1	Bacteria	Terrabacteria group	Firmicutes	Bacilli	Bacillales	Paenibacillaceae	Paenibacillus	Paenibacillus sp. UNC496MF	None	PF01547	A0A1I3KCN0	1	Lipoprotein	7
A0A1I1WVT7	Bacillus sp. OV194.	1881065	Multiple sugar transport system substrate-binding protein	SAMN05428981_10322	EMBL-CDS:SFD99305.1	Bacteria	Terrabacteria group	Firmicutes	Bacilli	Bacillales	Bacillaceae	Bacillus	Bacillus sp. OV194	None	PF01547	A0A1I1WVT7	1	Lipoprotein	7
A0A1H6B8U7	Paenibacillus chitinolyticus._x000D_Paenibacillus sp. HGF7._x000D_Paenibacillus sp. UNC499MF.	1502751_x000D_79263_x000D_944559	ABC transporter substrate-binding protein_x000D_ABC transporter_x000D_ solute-binding protein_x000D_Multiple sugar transport system substrate-binding protein	HMPREF9413_2735_x000D_PC41400_03875_x000D_SAMN02799616_03587	EMBL-CDS:SEG57188.1	Bacteria	Terrabacteria group	Firmicutes	Bacilli	Bacillales	Paenibacillaceae	Paenibacillus	Paenibacillus chitinolyticus_x000D_Paenibacillus sp. HGF7_x000D_Paenibacillus sp. UNC499MF	None	PF01547_x000D_PF13416	A0A1H6B8U7_x000D_A0A410WR05_x000D_F5LMY6	3	Lipoprotein	7
A0A1H4PMA9	Paenibacillus pectinilyticus._x000D_Paenibacillus silvestris._x000D_Paenibacillus sp. CGMCC 1.16610._x000D_Paenibacillus sp. GP183.	1882751_x000D_2606219_x000D_2755557_x000D_512399	ABC transporter substrate-binding protein_x000D_Extracellular solute-binding protein_x000D_Multiple sugar transport system substrate-binding protein_x000D_Sugar ABC transporter substrate-binding protein	A8709_06920_x000D_GQF01_30940_x000D_HZF08_30155_x000D_SAMN05443246_2912	EMBL-CDS:SEC08519.1	Bacteria	Terrabacteria group	Firmicutes	Bacilli	Bacillales	Paenibacillaceae	Paenibacillus	Paenibacillus pectinilyticus_x000D_Paenibacillus silvestris_x000D_Paenibacillus sp. CGMCC 1.16610_x000D_Paenibacillus sp. GP183	None	PF01547	A0A1H4PMA9_x000D_A0A1C0ZTJ0_x000D_A0A6L8VB24_x000D_A0A7W0I507	4	Lipoprotein	7
A0A1G9U273	Fictibacillus solisalsi._x000D_Fictibacillus sp. S7.	2212476_x000D_459525	ABC transporter substrate-binding protein_x000D_Multiple sugar transport system substrate-binding protein	DMO16_08690_x000D_SAMN04488137_0643	EMBL-CDS:SDM53913.1	Bacteria	Terrabacteria group	Firmicutes	Bacilli	Bacillales	Bacillaceae	Fictibacillus	Fictibacillus solisalsi_x000D_Fictibacillus sp. S7	None	PF01547_x000D_PF13416	A0A1G9U273_x000D_A0A4Q2HVH4	2	Lipoprotein	7
A0A1B9AQE9	Bacillus sp. FJAT-27225.	1743144	ABC transporter substrate-binding protein	A8F94_13225	GI:1043532014_x000D_GI:1054256564_x000D_EMBL-CDS:OCA86112.1	Bacteria	Terrabacteria group	Firmicutes	Bacilli	Bacillales	Bacillaceae	Bacillus	Bacillus sp. FJAT-27225	None	PF13416	A0A1B9AQE9	1	Lipoprotein	7
A0A135L7K5	Tepidibacillus decaturensis.	1413211	ABC transporter substrate-binding protein	U473_00620	GI:995932195_x000D_EMBL-CDS:KXG44951.1_x000D_REFSEQ:WP_068727318.1	Bacteria	Terrabacteria group	Firmicutes	Bacilli	Bacillales	Bacillaceae	Tepidibacillus	Tepidibacillus decaturensis	None	PF01547	A0A135L7K5	1	Lipoprotein	7
A0A0M2PGF6	Bacillus sp. SA1-12._x000D_Metabacillus sediminilitoris.	1455638_x000D_2567941	ABC transporter substrate-binding protein_x000D_Extracellular solute-binding protein	E6W99_05640_x000D_WQ54_22120	GI:817537531_x000D_GI:815866653_x000D_EMBL-CDS:KKI89848.1_x000D_REFSEQ:WP_046587440.1	Bacteria	Terrabacteria group	Firmicutes	Bacilli	Bacillales	Bacillaceae	Bacillus_x000D_Metabacillus	Bacillus sp. SA1-12_x000D_Metabacillus sediminilitoris	None	PF01547	A0A0M2PGF6_x000D_A0A4S4C2N0	2	Lipoprotein	7
A0A0M0SX86	Exiguobacterium sp. BMC-KP.	1684312	ABC transporter substrate-binding protein	ADM98_08275	GI:923006111_x000D_GI:923069627_x000D_EMBL-CDS:KOP28914.1_x000D_REFSEQ:WP_053453059.1	Bacteria	Terrabacteria group	Firmicutes	Bacilli	Bacillales	Bacillales incertae sedis	Exiguobacterium	Exiguobacterium sp. BMC-KP	None	PF13416	A0A0M0SX86	1	Lipoprotein	7
A0A0M0LIG8	Priestia koreensis.	284581	ABC transporter substrate-binding protein	AMD01_02905	GI:922884983_x000D_GI:922998436_x000D_EMBL-CDS:KOO50707.1_x000D_REFSEQ:WP_053399878.1	Bacteria	Terrabacteria group	Firmicutes	Bacilli	Bacillales	Bacillaceae	Priestia	Priestia koreensis	None	PF01547	A0A0M0LIG8	1	Lipoprotein	7
A0A0A8X656	Mesobacillus selenatarsenatis SF-1._x000D_Mesobacillus subterraneus.	1321606_x000D_285983	ABC transporter substrate-binding protein_x000D_Extracellular solute-binding protein_x000D_N-acetyl-D-glucosamine ABC transport system_x000D_ sugar-binding protein	EJA10_10645_x000D_SAMD00020551_2918_x000D_UB32_12065	EMBL-CDS:GAM14764.1	Bacteria	Terrabacteria group	Firmicutes	Bacilli	Bacillales	Bacillaceae	Mesobacillus	Mesobacillus selenatarsenatis SF-1_x000D_Mesobacillus subterraneus	None	PF01547	A0A0A8X656_x000D_A0A0D6ZB53_x000D_A0A3R9F1X2	3	Lipoprotein	7
A0A7C1FHP1	Caldilinea aerophila (strain DSM 14535 / JCM 11387 / NBRC 104270 /STL-6-O1)_x000D_Caldilinea aerophila.	133453_x000D_926550	Extracellular solute-binding protein_x000D_Putative ABC transporter substrate binding protein	CLDAP_06780_x000D_ENQ20_17130	GI:504244856_x000D_EMBL-CDS:HDX33192.1	Bacteria	Terrabacteria group	Chloroflexi	Caldilineae	Caldilineales	Caldilineaceae	Caldilinea	Caldilinea aerophila_x000D_Caldilinea aerophila DSM 14535 = NBRC 104270	None	PF01547	A0A7C1FHP1_x000D_I0I0D0	2	Lipoprotein	8
A0A540VE99	Litorilinea aerophila.	1204385	Carbohydrate ABC transporter substrate-binding protein	FKZ61_16735	GI:1194433089_x000D_EMBL-CDS:TQE94453.1	Bacteria	Terrabacteria group	Chloroflexi	Caldilineae	Caldilineales	Caldilineaceae	Litorilinea	Litorilinea aerophila	None	PF01547	A0A540VE99	1	Lipoprotein	8
A0A6B1E238	Chloroflexi bacterium.	2026724	Extracellular solute-binding protein	F4243_10145_x000D_F4X46_08115	EMBL-CDS:MYE79325.1	Bacteria	Terrabacteria group	Chloroflexi	unclassified Chloroflexi	NA	NA	NA	Chloroflexi bacterium	None	PF01547	A0A6B1E238_x000D_A0A8T6GL90	2	Secreted	8
A0A2G6E7Y3	candidate division KSB3 bacterium.	2044937	ABC transporter substrate-binding protein	CSB45_03825	EMBL-CDS:PID58206.1	Bacteria	Bacteria incertae sedis	NA	NA	NA	NA	NA	candidate division KSB3 bacterium	None	PF01547	A0A2G6E7Y3	1	Secreted	8
A0A081C2A6	Candidatus Vecturithrix granuli.	1499967	ABC transporter substrate-binding protein	U27_05686	GI:672400999_x000D_EMBL-CDS:GAK58711.1	Bacteria	Bacteria incertae sedis	NA	NA	NA	NA	Candidatus Vecturithrix	Candidatus Vecturithrix granuli	None	PF01547	A0A081C2A6	1	Secreted	8
A0A7X1LGL2	Rhizobium sp. AQ_MP.	2761536	Extracellular solute-binding protein	H6M51_22150	EMBL-CDS:MBC2775570.1	Bacteria	NA-Bacteria	Proteobacteria	Alphaproteobacteria	Hyphomicrobiales	Rhizobiaceae	Rhizobium/Agrobacterium group	Rhizobium sp. AQ_MP	None	PF01547	A0A7X1LGL2	1	Secreted	8
A0A7W9L228	Prosthecomicrobium pneumaticum.	81895	Multiple sugar transport system substrate-binding protein	GGQ63_002207	EMBL-CDS:MBB5753141.1	Bacteria	NA-Bacteria	Proteobacteria	Alphaproteobacteria	Hyphomicrobiales	Kaistiaceae	Prosthecomicrobium	Prosthecomicrobium pneumaticum	None	PF01547	A0A7W9L228	1	Secreted	8
A0A7R7H9Q0	Mesorhizobium sp. L-8-10._x000D_Mesorhizobium sp. L-8-3.	2744522_x000D_2744523	Sugar ABC transporter substrate-binding protein	MesoLjLb_17670_x000D_MesoLjLc_16060	EMBL-CDS:BCH29676.1	Bacteria	NA-Bacteria	Proteobacteria	Alphaproteobacteria	Hyphomicrobiales	Phyllobacteriaceae	Mesorhizobium	Mesorhizobium sp. L-8-10_x000D_Mesorhizobium sp. L-8-3	None	PF01547	A0A7R7H9Q0_x000D_A0A7R7H280	2	Secreted	8
A0A5D4GTG5	Mesorhizobium microcysteis.	2682781	Sugar ABC transporter substrate-binding protein	FY036_17790	EMBL-CDS:TYR30565.1	Bacteria	NA-Bacteria	Proteobacteria	Alphaproteobacteria	Hyphomicrobiales	Phyllobacteriaceae	Mesorhizobium	Mesorhizobium microcysteis	None	PF01547	A0A5D4GTG5	1	Secreted	8
A0A529AMM0	Mesorhizobium sp._x000D_Mesorhizobium sp. M6A.T.Ca.TU.002.02.2.1.	1871066_x000D_2496789	Carbohydrate ABC transporter substrate-binding protein	E5W87_21440_x000D_E5Y88_08445_x000D_EOD08_18850_x000D_EOQ98_25390_x000D_EOR96_02435_x000D_EOS85_22950	EMBL-CDS:TIS99626.1	Bacteria	NA-Bacteria	Proteobacteria	Alphaproteobacteria	Hyphomicrobiales	Phyllobacteriaceae	Mesorhizobium	Mesorhizobium sp._x000D_Mesorhizobium sp. M6A.T.Ca.TU.002.02.2.1	None	PF01547	A0A529AMM0_x000D_A0A434DWQ2_x000D_A0A442QHK1_x000D_A0A443GEF0_x000D_A0A526MLY6_x000D_A0A8G1Z5K7	6	Secreted	8
A0A522S8Y8	Rhizobiaceae bacterium.	1913961	Extracellular solute-binding protein	EPN45_06985	EMBL-CDS:TAN10102.1	Bacteria	NA-Bacteria	Proteobacteria	Alphaproteobacteria	Hyphomicrobiales	Rhizobiaceae	unclassified Rhizobiaceae	Rhizobiaceae bacterium	None	PF01547	A0A522S8Y8	1	Secreted	8
A0A366FAK7	Roseiarcus fermentans.	1473586	Carbohydrate ABC transporter substrate-binding protein (CUT1 family)	DFR50_11711	EMBL-CDS:RBP11126.1	Bacteria	NA-Bacteria	Proteobacteria	Alphaproteobacteria	Hyphomicrobiales	Roseiarcaceae	Roseiarcus	Roseiarcus fermentans	None	PF01547	A0A366FAK7	1	Secreted	8
A0A2U2DKU1	Rhizobium album.	2182425	ABC transporter substrate-binding protein	DEM27_23470	EMBL-CDS:PWE53881.1	Bacteria	NA-Bacteria	Proteobacteria	Alphaproteobacteria	Hyphomicrobiales	Rhizobiaceae	Rhizobium/Agrobacterium group	Rhizobium album	None	PF01547	A0A2U2DKU1	1	Secreted	8
A0A285LZ29	Cohaesibacter sp. ES.047.	1798205	Multiple sugar transport system substrate-binding protein	SAMN04515647_0351	EMBL-CDS:SNY90204.1	Bacteria	NA-Bacteria	Proteobacteria	Alphaproteobacteria	Hyphomicrobiales	Cohaesibacteraceae	Cohaesibacter	Cohaesibacter sp. ES.047	None	PF01547	A0A285LZ29	1	Secreted	8
A0A211ZKW2	Inquilinus limosus MP06._x000D_Inquilinus limosus.	1398085_x000D_171674	ABC transporter substrate-binding protein	BWR60_16930_x000D_P409_19800	GI:1207218320_x000D_EMBL-CDS:OWJ65909.1	Bacteria	NA-Bacteria	Proteobacteria	Alphaproteobacteria	Rhodospirillales	Rhodospirillaceae	Inquilinus	Inquilinus limosus_x000D_Inquilinus limosus MP06	None	PF01547	A0A211ZKW2_x000D_A0A0A0D6R3	2	Secreted	8
A0A1Q4A8H6	Mesorhizobium sp. 65-26.	1895781	ABC transporter substrate-binding protein	BGO93_09375	GI:1113510996_x000D_EMBL-CDS:OJX71607.1	Bacteria	NA-Bacteria	Proteobacteria	Alphaproteobacteria	Hyphomicrobiales	Phyllobacteriaceae	Mesorhizobium	Mesorhizobium sp. 65-26	None	PF01547	A0A1Q4A8H6	1	Secreted	8
A0A1M4X573	Kaistia soli DSM 19436.	1122133	Multiple sugar transport system substrate-binding protein	SAMN02745157_1148	GI:1120183369_x000D_EMBL-CDS:SHE88523.1_x000D_REFSEQ:WP_073051751.1	Bacteria	NA-Bacteria	Proteobacteria	Alphaproteobacteria	Hyphomicrobiales	Kaistiaceae	Kaistia	Kaistia soli DSM 19436	None	PF01547	A0A1M4X573	1	Secreted	8
A0A1I7DMQ7	Mesorhizobium sp. DCY119._x000D_Mesorhizobium sp. YR577._x000D_Mesorhizobium zhangyense.	1776730_x000D_1884373_x000D_2108445	Carbohydrate ABC transporter substrate-binding protein_x000D_ CUT1 family_x000D_Extracellular solute-binding protein	D3Y55_23400_x000D_G6N74_19270_x000D_SAMN05518861_11492	EMBL-CDS:SFU12981.1	Bacteria	NA-Bacteria	Proteobacteria	Alphaproteobacteria	Hyphomicrobiales	Phyllobacteriaceae	Mesorhizobium	Mesorhizobium sp. DCY119_x000D_Mesorhizobium sp. YR577_x000D_Mesorhizobium zhangyense	None	PF01547	A0A1I7DMQ7_x000D_A0A3A3HYQ2_x000D_A0A7C9R9B6	3	Secreted	8
A0A1B9SGR2	Rhizobium sp. AC44/96._x000D_Rhizobium sp. Root1203.	1736427_x000D_1841654	ABC transporter substrate-binding protein	A6U87_06285_x000D_ASC97_22280	GI:1046622694_x000D_GI:1046096473_x000D_EMBL-CDS:OCJ12913.1_x000D_REFSEQ:WP_065691727.1	Bacteria	NA-Bacteria	Proteobacteria	Alphaproteobacteria	Hyphomicrobiales	Rhizobiaceae	Rhizobium/Agrobacterium group	Rhizobium sp. AC44/96_x000D_Rhizobium sp. Root1203	None	PF01547	A0A1B9SGR2_x000D_A0A0Q6S2M5	2	Secreted	8
A0A0P7Y8F6	Rhodobacteraceae bacterium HLUCCA09.	1666915	Multiple sugar transport system substrate-binding protein	HLUCCA09_02800	GI:938279758_x000D_EMBL-CDS:KPQ14529.1	Bacteria	NA-Bacteria	Proteobacteria	Alphaproteobacteria	Rhodobacterales	Rhodobacteraceae	unclassified Rhodobacteraceae	Rhodobacteraceae bacterium HLUCCA09	None	PF01547	A0A0P7Y8F6	1	Secreted	8
A0A0F7PSZ2	Hoeflea sp. IMCC20628.	1620421	ABC-type sugar transport system_x000D_ periplasmic component	IMCC20628_03980	GI:822666983_x000D_GI:823110298_x000D_EMBL-CDS:AKI02660.1_x000D_REFSEQ:WP_047031601.1	Bacteria	NA-Bacteria	Proteobacteria	Alphaproteobacteria	Hyphomicrobiales	Phyllobacteriaceae	Hoeflea	Hoeflea sp. IMCC20628	None	PF01547	A0A0F7PSZ2	1	Secreted	8
A0A0D5LSX0	Martelella endophytica._x000D_Martelella sp.	1486262_x000D_1969699	ABC transporter substrate-binding protein	CMH13_02550_x000D_TM49_19165	GI:783169941_x000D_GI:779730212_x000D_EMBL-CDS:AJY47304.1_x000D_REFSEQ:WP_045683596.1	Bacteria	NA-Bacteria	Proteobacteria	Alphaproteobacteria	Hyphomicrobiales	Aurantimonadaceae	Martelella	Martelella endophytica_x000D_Martelella sp.	None	PF01547	A0A0D5LSX0_x000D_A0A2E1B386	2	Secreted	8
A0A852U097	Spinactinospora alkalitolerans.	687207	Multiple sugar transport system substrate-binding protein	HDA32_004095	EMBL-CDS:NYE48975.1	Bacteria	Terrabacteria group	Actinobacteria	Actinomycetia	Streptosporangiales	Nocardiopsaceae	Spinactinospora	Spinactinospora alkalitolerans	None	PF01547	A0A852U097	1	Lipoprotein	9
A0A7Z0D9D3	Naumannella cuiyingiana.	1347891	Multiple sugar transport system substrate-binding protein	GGQ54_001720	EMBL-CDS:NYI71160.1	Bacteria	Terrabacteria group	Actinobacteria	Actinomycetia	Propionibacteriales	Propionibacteriaceae	Naumannella	Naumannella cuiyingiana	None	PF01547	A0A7Z0D9D3	1	Lipoprotein	9
A0A7X0D4C0	Nocardiopsis mwathae.	1472723	Multiple sugar transport system substrate-binding protein	HNR23_000990	EMBL-CDS:MBB6170930.1	Bacteria	Terrabacteria group	Actinobacteria	Actinomycetia	Streptosporangiales	Nocardiopsaceae	Nocardiopsis	Nocardiopsis mwathae	None	PF13416	A0A7X0D4C0	1	Lipoprotein	9
A0A7W8QLA7	Nocardiopsis composta.	157465	Multiple sugar transport system substrate-binding protein	HDA36_002158	EMBL-CDS:MBB5432074.1	Bacteria	Terrabacteria group	Actinobacteria	Actinomycetia	Streptosporangiales	Nocardiopsaceae	Nocardiopsis	Nocardiopsis composta	None	PF01547	A0A7W8QLA7	1	Lipoprotein	9
A0A7M4DSA7	Occultella aeris.	2761496	Maltose ABC transporter periplasmic protein	HALOF300_05055	EMBL-CDS:VZO40351.1	Bacteria	Terrabacteria group	Actinobacteria	Actinomycetia	Micrococcales	Ruaniaceae	Occultella	Occultella aeris	None	PF13416	A0A7M4DSA7	1	Lipoprotein	9
A0A7M1STP9	Ruania alkalisoli.	2779775	Extracellular solute-binding protein	IM660_17260	EMBL-CDS:QOR70324.1	Bacteria	Terrabacteria group	Actinobacteria	Actinomycetia	Micrococcales	Ruaniaceae	Ruania	Ruania alkalisoli	None	PF13416	A0A7M1STP9	1	Lipoprotein	9
A0A6N9YGM4	Phytoactinopolyspora alkaliphila.	1783498	Extracellular solute-binding protein	G1H11_02695	EMBL-CDS:NED94211.1	Bacteria	Terrabacteria group	Actinobacteria	Actinomycetia	Jiangellales	Jiangellaceae	Phytoactinopolyspora	Phytoactinopolyspora alkaliphila	None	PF13416	A0A6N9YGM4	1	Lipoprotein	9
A0A6I2FDA8	Agromyces agglutinans.	2662258	Extracellular solute-binding protein	GE115_11455	EMBL-CDS:MRG60476.1	Bacteria	Terrabacteria group	Actinobacteria	Actinomycetia	Micrococcales	Microbacteriaceae	Agromyces	Agromyces agglutinans	None	PF13416	A0A6I2FDA8	1	Lipoprotein	9
A0A368T547	Marinitenerispora sediminis.	1931232	Extracellular solute-binding protein	DEF24_12990	EMBL-CDS:RCV58590.1	Bacteria	Terrabacteria group	Actinobacteria	Actinomycetia	Streptosporangiales	Nocardiopsaceae	Marinitenerispora	Marinitenerispora sediminis	None	PF13416	A0A368T547	1	Lipoprotein	9
A0A2T6L3U5	Promicromonospora sp. AC04.	2135723	Multiple sugar transport system substrate-binding protein	C8K30_106300	EMBL-CDS:PUB26211.1	Bacteria	Terrabacteria group	Actinobacteria	Actinomycetia	Micrococcales	Promicromonosporaceae	Promicromonospora	Promicromonospora sp. AC04	None	PF13416	A0A2T6L3U5	1	Lipoprotein	9
A0A2T0XV53	Isoptericola sp. CG 20/1183.	1881052	Carbohydrate ABC transporter substrate-binding protein (CUT1 family)	BCE75_11613	EMBL-CDS:PRZ02878.1	Bacteria	Terrabacteria group	Actinobacteria	Actinomycetia	Micrococcales	Promicromonosporaceae	Isoptericola	Isoptericola sp. CG 20/1183	None	PF13416	A0A2T0XV53	1	Lipoprotein	9
A0A2T0QAW9	Allonocardiopsis opalescens.	1144618	Carbohydrate ABC transporter substrate-binding protein (CUT1 family)	CLV72_102585	EMBL-CDS:PRY00952.1	Bacteria	Terrabacteria group	Actinobacteria	Actinomycetia	Streptosporangiales	Streptosporangiales incer	Allonocardiopsis	Allonocardiopsis opalescens	None	PF13416	A0A2T0QAW9	1	Lipoprotein	9
A0A223S9E3	Nocardiopsis gilva YIM 90087.	1235441	Extracellular solute-binding protein	CDO52_19820	GI:1234905355_x000D_GI:516215327_x000D_EMBL-CDS:ASU84750.1_x000D_REFSEQ:WP_017619290.1	Bacteria	Terrabacteria group	Actinobacteria	Actinomycetia	Streptosporangiales	Nocardiopsaceae	Nocardiopsis	Nocardiopsis gilva YIM 90087	None	PF13416	A0A223S9E3	1	Lipoprotein	9
A0A1T4LUT9	Marinactinospora thermotolerans DSM 45154.	1122192	Multiple sugar transport system substrate-binding protein	SAMN02745673_00832	EMBL-CDS:SJZ58493.1	Bacteria	Terrabacteria group	Actinobacteria	Actinomycetia	Streptosporangiales	Nocardiopsaceae	Marinactinospora	Marinactinospora thermotolerans DSM 45154	None	PF13416	A0A1T4LUT9	1	Lipoprotein	9
A0A1C6U9K9	Micromonospora peucetia._x000D_Micromonospora sp. AMSO12t.	2650410_x000D_47871	Carbohydrate ABC transporter substrate-binding protein_x000D_ CUT1 family_x000D_Extracellular solute-binding protein	F6X68_07135_x000D_GA0070608_0727	EMBL-CDS:SCL50648.1	Bacteria	Terrabacteria group	Actinobacteria	Actinomycetia	Micromonosporales	Micromonosporaceae	Micromonospora	Micromonospora peucetia_x000D_Micromonospora sp. AMSO12t	None	PF01547_x000D_PF13416	A0A1C6U9K9_x000D_A0A7J5AUB1	2	Lipoprotein	9
S5Y517	Paracoccus aminophilus JCM 7686.	1367847	ABC-type sugar transport system_x000D_ periplasmic component	JCM7686_pAMI4p139	GI:529583588_x000D_GI:530327635_x000D_EMBL-CDS:AGT10830.1_x000D_REFSEQ:WP_020952315.1	Bacteria	NA-Bacteria	Proteobacteria	Alphaproteobacteria	Rhodobacterales	Rhodobacteraceae	Paracoccus	Paracoccus aminophilus JCM 7686	None	PF01547	S5Y517	1	Secreted	10
A0A849FA18	Rhodobacteraceae bacterium.	1904441	Carbohydrate ABC transporter substrate-binding protein	HKO95_05590	EMBL-CDS:NNK66189.1	Bacteria	NA-Bacteria	Proteobacteria	Alphaproteobacteria	Rhodobacterales	Rhodobacteraceae	unclassified Rhodobacteraceae	Rhodobacteraceae bacterium	None	PF13416	A0A849FA18	1	Secreted	10
A0A7W0XQN6	Hyphomicrobiales bacterium.	1909294	Sugar ABC transporter substrate-binding protein	H0T75_23310	EMBL-CDS:MBA3520498.1	Bacteria	NA-Bacteria	Proteobacteria	Alphaproteobacteria	Hyphomicrobiales	unclassified Hyphomicrobi	NA	Hyphomicrobiales bacterium	None	PF01547	A0A7W0XQN6	1	Secreted	10
A0A5J5GMG2	Histidinibacterium aquaticum.	2613962	Carbohydrate ABC transporter substrate-binding protein	F3S47_05965	EMBL-CDS:KAA9008808.1	Bacteria	NA-Bacteria	Proteobacteria	Alphaproteobacteria	Rhodobacterales	Rhodobacteraceae	Histidinibacterium	Histidinibacterium aquaticum	None	PF01547	A0A5J5GMG2	1	Secreted	10
A0A5E8AAK0	Hoeflea sp. EC-HK425.	2038388	Sugar ABC transporter substrate-binding protein	HOE425_333095	EMBL-CDS:VVT28432.1	Bacteria	NA-Bacteria	Proteobacteria	Alphaproteobacteria	Hyphomicrobiales	Phyllobacteriaceae	Hoeflea	Hoeflea sp. EC-HK425	None	PF01547	A0A5E8AAK0	1	Secreted	10
A0A5C5THF8	Reyranella sp. CPCC 100927.	2599616	Carbohydrate ABC transporter substrate-binding protein	FQU96_11955	EMBL-CDS:TWT12949.1	Bacteria	NA-Bacteria	Proteobacteria	Alphaproteobacteria	Hyphomicrobiales	Reyranellaceae	Reyranella	Reyranella sp. CPCC 100927	None	PF01547	A0A5C5THF8	1	Secreted	10
A0A4P6V1Y1	Roseitalea porphyridii.	1852022	Extracellular solute-binding protein	E0E05_09935	EMBL-CDS:QBK30883.1	Bacteria	NA-Bacteria	Proteobacteria	Alphaproteobacteria	Hyphomicrobiales	Phyllobacteriaceae	Roseitalea	Roseitalea porphyridii	None	PF13416	A0A4P6V1Y1	1	Other	10
A0A437L830	Rhodobacteraceae bacterium CCMM004.	2499834	Carbohydrate ABC transporter substrate-binding protein	DXV76_20495	EMBL-CDS:RVT81509.1	Bacteria	NA-Bacteria	Proteobacteria	Alphaproteobacteria	Rhodobacterales	Rhodobacteraceae	unclassified Rhodobacteraceae	Rhodobacteraceae bacterium CCMM004	None	PF13416	A0A437L830	1	Secreted	10
A0A2E9HUN2	Antarctobacter heliothermus._x000D_Mameliella sp.	1924940_x000D_74033	Bacterial extracellular solute-binding protein_x000D_Sugar ABC transporter substrate-binding protein	ANTHELSMS3_04917_x000D_CMF72_01930	EMBL-CDS:MBT52169.1	Bacteria	NA-Bacteria	Proteobacteria	Alphaproteobacteria	Rhodobacterales	Roseobacteraceae	Antarctobacter_x000D_Mameliella	Antarctobacter heliothermus_x000D_Mameliella sp.	None	PF13416	A0A2E9HUN2_x000D_A0A222EAS9	2	Secreted	10
A0A258J7T9	Sphingomonadales bacterium 28-64-96._x000D_Sphingomonadales bacterium 32-65-25.	1970591_x000D_1970594	Sugar ABC transporter substrate-binding protein	B7Y35_07650_x000D_B7Y82_10450	GI:1232526998_x000D_EMBL-CDS:OYX76803.1	Bacteria	NA-Bacteria	Proteobacteria	Alphaproteobacteria	Sphingomonadales	unclassified Sphingomonad	NA	Sphingomonadales bacterium 28-64-96_x000D_Sphingomonadales bacterium 32-65-25	None	PF01547	A0A258J7T9_x000D_A0A258VCP1	2	Lipoprotein	10
A0A1W2EQ93	Rhizobium sp. RU36D.	1907415	Carbohydrate ABC transporter substrate-binding protein_x000D_ CUT1 family	SAMN05880593_12310	EMBL-CDS:SMD11879.1	Bacteria	NA-Bacteria	Proteobacteria	Alphaproteobacteria	Hyphomicrobiales	Rhizobiaceae	Rhizobium/Agrobacterium group	Rhizobium sp. RU36D	None	PF01547	A0A1W2EQ93	1	Secreted	10
A0A1H2YYB6	Roseicitreum antarcticum.	564137	Multiple sugar transport system substrate-binding protein	SAMN04488238_105182	EMBL-CDS:SDX10150.1	Bacteria	NA-Bacteria	Proteobacteria	Alphaproteobacteria	Rhodobacterales	Rhodobacteraceae	Roseicitreum	Roseicitreum antarcticum	None	PF01547	A0A1H2YYB6	1	Secreted	10
A0A0W7WK22	Ponticoccus marisrubri.	1685382	Sugar ABC transporter substrate-binding protein	AVJ23_10560	GI:970351238_x000D_GI:970993633_x000D_EMBL-CDS:KUF10870.1	Bacteria	NA-Bacteria	Proteobacteria	Alphaproteobacteria	Rhodobacterales	Roseobacteraceae	Ponticoccus	Ponticoccus marisrubri	None	PF01547	A0A0W7WK22	1	Secreted	10
A0A8T7AMR5	Gammaproteobacteria bacterium.	1913989	Extracellular solute-binding protein	HKN81_06990	EMBL-CDS:NND36866.1	Bacteria	NA-Bacteria	Proteobacteria	Gammaproteobacteria	unclassified Gammaproteobacter	NA	NA	Gammaproteobacteria bacterium	None	PF01547	A0A8T7AMR5	1	Lipoprotein	10
A0A841DWU5	Kribbella jejuensis._x000D_Kribbella jiaozuonensis._x000D_Kribbella shirazensis._x000D_Kribbella sindirgiensis._x000D_Kribbella solani._x000D_Kribbella soli._x000D_Kribbella sp. VKM Ac-2566._x000D_Kribbella sp. VKM Ac-2569._x000D_Kribbella sp. VKM Ac-2570._x000D_Kribbella sp. VKM Ac-2571._x000D_Kribbella sp. VKM Ac-2573._x000D_Kribbella speibonae._x000D_Kribbellaceae bacterium.	1105143_x000D_1124743_x000D_1124744_x000D_1572660_x000D_236067_x000D_236068_x000D_2512218_x000D_2512220_x000D_2512221_x000D_2512222_x000D_2512224_x000D_2575441_x000D_2726072	Carbohydrate ABC transporter substrate-binding protein (CUT1 family)_x000D_Extracellular solute-binding protein_x000D_Multiple sugar transport system substrate-binding protein_x000D_Sugar ABC transporter substrate-binding protein	BJY22_002973_x000D_E0H45_01730_x000D_E0H50_05950_x000D_E0H92_11525_x000D_EV645_0895_x000D_EV647_5115_x000D_EV649_2957_x000D_EV650_5962_x000D_EV651_105359_x000D_EV653_6600_x000D_FB475_1374_x000D_FDA38_33830_x000D_HDA44_006955_x000D_HOV67_16380	EMBL-CDS:MBB5983614.1	Bacteria	Terrabacteria group	Actinobacteria	Actinomycetia	Propionibacteriales	Kribbellaceae	Kribbella_x000D_NA	Kribbella jejuensis_x000D_Kribbella jiaozuonensis_x000D_Kribbella shirazensis_x000D_Kribbella sindirgiensis_x000D_Kribbella solani_x000D_Kribbella soli_x000D_Kribbella sp. VKM Ac-2566_x000D_Kribbella sp. VKM Ac-2569_x000D_Kribbella sp. VKM Ac-2570_x000D_Kribbella sp. VKM Ac-2571_x000D_Kribbella sp. VKM Ac-2573_x000D_Kribbella speibonae_x000D_Kribbellaceae bacterium	None	PF13416	A0A841DWU5_x000D_A0A4Q7QKN2_x000D_A0A4R0HQJ7_x000D_A0A4R0J251_x000D_A0A4R0J6J4_x000D_A0A4R6L0G4_x000D_A0A4R7ZPP6_x000D_A0A4R8BXJ4_x000D_A0A4R8DAU9_x000D_A0A4U3LLU7_x000D_A0A4V2FYS5_x000D_A0A542EPL0_x000D_A0A7X5VAJ9_x000D_A0A850D1Y1	14	Lipoprotein	11
A0A7Y4L2U7	Kribbella sandramycini.	60450	Multiple sugar transport system substrate-binding protein	None	EMBL-CDS:MBB6571315.1_x000D_EMBL-CDS:NOL43282.1	Bacteria	Terrabacteria group	Actinobacteria	Actinomycetia	Propionibacteriales	Kribbellaceae	Kribbella	Kribbella sandramycini	None	PF13416	A0A7Y4L2U7	1	Lipoprotein	11
A0A7W9MUV9	Kribbella flavida (strain DSM 17836 / JCM 10339 / NBRC 14399)_x000D_Kribbella italica._x000D_Kribbella sp. ALI-6-A.	1540520_x000D_1933817_x000D_479435	ABC transporter substrate-binding protein_x000D_Extracellular solute-binding protein family 1_x000D_Multiple sugar transport system substrate-binding protein	BWI15_17875_x000D_HDA39_004020_x000D_Kfla_5385	EMBL-CDS:MBB5837286.1	Bacteria	Terrabacteria group	Actinobacteria	Actinomycetia	Propionibacteriales	Kribbellaceae	Kribbella	Kribbella flavida DSM 17836_x000D_Kribbella italica_x000D_Kribbella sp. ALI-6-A	None	PF13416	A0A7W9MUV9_x000D_A0A1V2P7R2_x000D_D2PM30	3	Lipoprotein	11
A0A7G9R0M2	Phycicoccus endophyticus.	1690220	Sugar ABC transporter substrate-binding protein	H9L10_13070	EMBL-CDS:QNN49147.1	Bacteria	Terrabacteria group	Actinobacteria	Actinomycetia	Micrococcales	Intrasporangiaceae	Phycicoccus	Phycicoccus endophyticus	None	PF13416	A0A7G9R0M2	1	Lipoprotein	11
A0A7G6WWN4	Kribbella qitaiheensis._x000D_Kribbella sp. VKM Ac-2575.	1544730_x000D_2512212	Carbohydrate ABC transporter substrate-binding protein (CUT1 family)_x000D_Sugar ABC transporter substrate-binding protein	EV138_5202_x000D_F1D05_11450	EMBL-CDS:QNE18399.1	Bacteria	Terrabacteria group	Actinobacteria	Actinomycetia	Propionibacteriales	Kribbellaceae	Kribbella	Kribbella qitaiheensis_x000D_Kribbella sp. VKM Ac-2575	None	PF13416	A0A7G6WWN4_x000D_A0A4V3FKU8	2	Lipoprotein	11
A0A6B2TWD9	Streptomyces sp. SID13031.	2706046	Sugar ABC transporter substrate-binding protein	G3I17_11310	EMBL-CDS:NEA32252.1	Bacteria	Terrabacteria group	Actinobacteria	Actinomycetia	Streptomycetales	Streptomycetaceae	Streptomyces	Streptomyces sp. SID13031	None	PF13416	A0A6B2TWD9	1	Lipoprotein	11
A0A561B6Z0	Kribbella amoyensis.	996641	Carbohydrate ABC transporter substrate-binding protein (CUT1 family)	FB561_6175	EMBL-CDS:TWD74744.1	Bacteria	Terrabacteria group	Actinobacteria	Actinomycetia	Propionibacteriales	Kribbellaceae	Kribbella	Kribbella amoyensis	None	PF13416	A0A561B6Z0	1	Lipoprotein	11
A0A542ZFL0	Oryzihumus leptocrescens.	297536	Carbohydrate ABC transporter substrate-binding protein (CUT1 family)	FB474_0448	EMBL-CDS:TQL59101.1	Bacteria	Terrabacteria group	Actinobacteria	Actinomycetia	Micrococcales	Intrasporangiaceae	Oryzihumus	Oryzihumus leptocrescens	None	PF13416	A0A542ZFL0	1	Lipoprotein	11
A0A4V2YPQ7	Kribbella albertanoniae._x000D_Kribbella antibiotica.	1266829_x000D_190195	Extracellular solute-binding protein	E1261_13475_x000D_E1263_16455	EMBL-CDS:TDD59127.1	Bacteria	Terrabacteria group	Actinobacteria	Actinomycetia	Propionibacteriales	Kribbellaceae	Kribbella	Kribbella albertanoniae_x000D_Kribbella antibiotica	None	PF13416	A0A4V2YPQ7_x000D_A0A4R4Q5K7	2	Lipoprotein	11
A0A4R6JIW2	Kribbella sp. VKM Ac-2527.	2512215	Multiple sugar transport system substrate-binding protein	EV643_12253	EMBL-CDS:TDO35642.1	Bacteria	Terrabacteria group	Actinobacteria	Actinomycetia	Propionibacteriales	Kribbellaceae	Kribbella	Kribbella sp. VKM Ac-2527	None	PF13416	A0A4R6JIW2	1	Lipoprotein	11
A0A4R2HTI3	Kribbella capetownensis._x000D_Kribbella pittospori._x000D_Kribbella sp. VKM Ac-2541._x000D_Kribbella sp. VKM Ac-2572._x000D_Kribbella turkmenica.	1572659_x000D_2512217_x000D_2512223_x000D_2530375_x000D_722689	Extracellular solute-binding protein_x000D_Multiple sugar transport system substrate-binding protein	E0H73_20990_x000D_E0H75_26595_x000D_E1218_18310_x000D_EV646_10852_x000D_EV652_102385	EMBL-CDS:TCO34319.1	Bacteria	Terrabacteria group	Actinobacteria	Actinomycetia	Propionibacteriales	Kribbellaceae	Kribbella	Kribbella capetownensis_x000D_Kribbella pittospori_x000D_Kribbella sp. VKM Ac-2541_x000D_Kribbella sp. VKM Ac-2572_x000D_Kribbella turkmenica	None	PF13416	A0A4R2HTI3_x000D_A0A4R0JWF5_x000D_A0A4R4WZH2_x000D_A0A4V2MAS1_x000D_A0A4V2S3U8	5	Lipoprotein	11
A0A4R2C545	Kribbella sp. VKM Ac-2500._x000D_Kribbella sp. VKM Ac-2568.	2512214_x000D_2512219	Multiple sugar transport system substrate-binding protein	EV642_119114_x000D_EV648_104417	EMBL-CDS:TCN34865.1	Bacteria	Terrabacteria group	Actinobacteria	Actinomycetia	Propionibacteriales	Kribbellaceae	Kribbella	Kribbella sp. VKM Ac-2500_x000D_Kribbella sp. VKM Ac-2568	None	PF13416	A0A4R2C545_x000D_A0A4R1WPF8	2	Lipoprotein	11
A0A1B2HRG2	Lentzea guizhouensis._x000D_Nocardia sp. NRRL S-836.	1519492_x000D_1586287	ABC transporter substrate-binding protein	ADL03_39955_x000D_BBK82_34190	GI:1051612740_x000D_GI:1050303971_x000D_EMBL-CDS:ANZ40330.1_x000D_REFSEQ:WP_065918669.1	Bacteria	Terrabacteria group	Actinobacteria	Actinomycetia	Corynebacteriales_x000D_Pseudonocardiales	Nocardiaceae_x000D_Pseudonocardiaceae	Lentzea_x000D_Nocardia	Lentzea guizhouensis_x000D_Nocardia sp. NRRL S-836	None	PF13416	A0A1B2HRG2_x000D_A0A0N0T6F1	2	Lipoprotein	11
H2J6Y5	Marinitoga piezophila (strain DSM 14283 / JCM 11233 / KA3)	443254	ABC-type sugar transport system_x000D_ periplasmic component	Marpi_0833	GI:372101346_x000D_GI:504062328_x000D_EMBL-CDS:AEX85250.1_x000D_REFSEQ:WP_014296322.1	Bacteria	NA-Bacteria	Thermotogae	Thermotogae	Petrotogales	Petrotogaceae	Marinitoga	Marinitoga piezophila KA3	None	PF13416	H2J6Y5	1	Other	12
C5CG81	Kosmotoga olearia (strain ATCC BAA-1733 / DSM 21960 / TBF 19.5.1)	521045	Extracellular solute-binding protein family 1	Kole_0811	GI:506348465_x000D_GI:239506035_x000D_EMBL-CDS:ACR79522.1_x000D_REFSEQ:WP_015868184.1	Bacteria	NA-Bacteria	Thermotogae	Thermotogae	Kosmotogales	Kosmotogaceae	Kosmotoga	Kosmotoga olearia TBF 19.5.1	None	PF01547	C5CG81	1	Secreted	12
A0A7G1G8E5	Tepiditoga spiralis.	2108365	ABC transporter substrate-binding protein	OSSY52_04430	EMBL-CDS:BBE30302.1	Bacteria	NA-Bacteria	Thermotogae	Thermotogae	Petrotogales	Petrotogaceae	Tepiditoga	Tepiditoga spiralis	None	PF13416	A0A7G1G8E5	1	Other	12
A0A5D0STL9	Kosmotoga sp.	1955248	Extracellular solute-binding protein	FXF54_02895	EMBL-CDS:TYB96783.1	Bacteria	NA-Bacteria	Thermotogae	Thermotogae	Kosmotogales	Kosmotogaceae	Kosmotoga	Kosmotoga sp.	None	PF01547	A0A5D0STL9	1	Other	12
A0A328PM13	Petrotoga sp. 9PW.55.5.1.	1308979	ABC transporter substrate-binding protein	PW5551_07090	EMBL-CDS:RAO98840.1	Bacteria	NA-Bacteria	Thermotogae	Thermotogae	Petrotogales	Petrotogaceae	Petrotoga	Petrotoga sp. 9PW.55.5.1	None	PF01547	A0A328PM13	1	Other	12
A0A2K1NPJ5	Petrotoga sp. 9PWA.NaAc.5.4.	1434328	ABC transporter substrate-binding protein	X924_09440	EMBL-CDS:PNR92463.1	Bacteria	NA-Bacteria	Thermotogae	Thermotogae	Petrotogales	Petrotogaceae	Petrotoga	Petrotoga sp. 9PWA.NaAc.5.4	None	PF01547	A0A2K1NPJ5	1	Other	12
A0A1G6PWW1	Geotoga petraea.	28234	Carbohydrate ABC transporter substrate-binding protein_x000D_ CUT1 family	None	EMBL-CDS:SDC83877.1_x000D_EMBL-CDS:TGG86862.1	Bacteria	NA-Bacteria	Thermotogae	Thermotogae	Petrotogales	Petrotogaceae	Geotoga	Geotoga petraea	None	PF01547	A0A1G6PWW1	1	Other	12
A0A176K0U2	Kosmotoga arenicorallina S304.	1453497	ABC transporter substrate-binding protein	AT15_10075	GI:1056933591_x000D_GI:1025642857_x000D_EMBL-CDS:OAA30621.1_x000D_REFSEQ:WP_068347414.1	Bacteria	NA-Bacteria	Thermotogae	Thermotogae	Kosmotogales	Kosmotogaceae	Kosmotoga	Kosmotoga arenicorallina S304	None	PF13416	A0A176K0U2	1	Other	12
A0A101HLI5	Mesotoga prima.	1184387	Extracellular solute-binding protein family 1	XD94_1527	GI:973125229_x000D_EMBL-CDS:KUK79023.1	Bacteria	NA-Bacteria	Thermotogae	Thermotogae	Kosmotogales	Kosmotogaceae	Mesotoga	Mesotoga prima	None	PF00459_x000D_PF01547	A0A101HLI5	1	Other	12
A0A101EI09	Petrotoga halophila DSM 16923._x000D_Petrotoga mexicana DSM 14811._x000D_Petrotoga miotherma DSM 10691._x000D_Petrotoga mobilis (strain DSM 10674 / SJ95)_x000D_Petrotoga mobilis._x000D_Petrotoga olearia DSM 13574._x000D_Petrotoga sibirica DSM 13575._x000D_Petrotoga sibirica._x000D_Petrotoga sp._x000D_Petrotoga sp. 9T1HF07.CasAA.8.2._x000D_Petrotoga sp. HKA.pet.4.5._x000D_Petrotoga sp. HWHPT.55.6.…	1122953_x000D_1122954_x000D_1122955_x000D_1122956_x000D_1434326_x000D_1434329_x000D_1434330_x000D_1473155_x000D_156202_x000D_2053592_x000D_403833_x000D_69499	ABC transporter substrate-binding protein_x000D_Carbohydrate ABC transporter substrate-binding protein (CUT1 family)_x000D_Extracellular solute-binding protein family 1	AA80_00250_x000D_AA81_00475_x000D_C8D74_10441_x000D_CN13_00445_x000D_DEA49_05170_x000D_Pmob_0074_x000D_X925_03810_x000D_X926_02140_x000D_X927_04960_x000D_X928_02545_x000D_X929_08790_x000D_XD53_0802	GI:973039109_x000D_EMBL-CDS:KUK15779.1	Bacteria	NA-Bacteria	Thermotogae	Thermotogae	Petrotogales	Petrotogaceae	Petrotoga	Petrotoga halophila DSM 16923_x000D_Petrotoga mexicana DSM 14811_x000D_Petrotoga miotherma DSM 10691_x000D_Petrotoga mobilis_x000D_Petrotoga mobilis SJ95_x000D_Petrotoga olearia DSM 13574_x000D_Petrotoga sibirica_x000D_Petrotoga sibirica DSM 13575_x000D_Petrotoga sp._x000D_Petrotoga sp. 9T1HF07.CasAA.8.2_x000D_Petrotoga sp. HKA.pet.4.5_x000D_Petrotoga sp. HWHPT.55.6.3	None	PF01547_x000D_PF13416	A0A101EI09_x000D_A0A2K1NFI7_x000D_A0A2K1NTD8_x000D_A0A2K1NWZ4_x000D_A0A2K1PAQ5_x000D_A0A2K1PG10_x000D_A0A2S5EKN9_x000D_A0A357VSW9_x000D_A0A421CSJ7_x000D_A0A4R8EUH0_x000D_A0A855MS65_x000D_A9BEU5	12	Other	12
A0A0H2SGD2	Marinitoga hydrogenitolerans DSM 16785._x000D_Marinitoga sp. 1155._x000D_Marinitoga sp. 1197.	1122195_x000D_1428448_x000D_1428449	ABC transporter substrate-binding protein_x000D_Carbohydrate ABC transporter substrate-binding protein_x000D_ CUT1 family (TC 3.A.1.1.-)	SAMN02745164_00298_x000D_X274_04610_x000D_X275_04710	GI:827887321_x000D_GI:828186647_x000D_EMBL-CDS:KLO22809.1_x000D_REFSEQ:WP_047267748.1	Bacteria	NA-Bacteria	Thermotogae	Thermotogae	Petrotogales	Petrotogaceae	Marinitoga	Marinitoga hydrogenitolerans DSM 16785_x000D_Marinitoga sp. 1155_x000D_Marinitoga sp. 1197	None	PF13416	A0A0H2SGD2_x000D_A0A0H2T3B4_x000D_A0A1M4SY77	3	Other	12
A0A0G2Z7G0	Kosmotoga pacifica.	1330330	ABC transporter substrate-binding protein	IX53_06235	GI:827412930_x000D_GI:836601713_x000D_EMBL-CDS:AKI97482.1_x000D_REFSEQ:WP_047754617.1	Bacteria	NA-Bacteria	Thermotogae	Thermotogae	Kosmotogales	Kosmotogaceae	Kosmotoga	Kosmotoga pacifica	None	PF13416	A0A0G2Z7G0	1	Other	12
A0A848ZK31	Desulfobacteraceae bacterium.	2049433	Extracellular solute-binding protein	HKM90_07700	EMBL-CDS:NNG07602.1	Bacteria	NA-Bacteria	Proteobacteria	Deltaproteobacteria	Desulfobacterales	Desulfobacteraceae	unclassified Desulfobacteraceae	Desulfobacteraceae bacterium	None	PF01547	A0A848ZK31	1	Secreted	13
A0A7C8A819	Candidatus Desulfacyla euxinica._x000D_Deltaproteobacteria bacterium.	2026735_x000D_2841693	Extracellular solute-binding protein	H8E19_14645_x000D_HPP41_00810	EMBL-CDS:HIJ58194.1	Bacteria	NA-Bacteria	Proteobacteria	Deltaproteobacteria	Deltaproteobacteria incertae s_x000D_unclassified Deltaproteobacter	NA	Candidatus Desulfacyla_x000D_NA	Candidatus Desulfacyla euxinica_x000D_Deltaproteobacteria bacterium	None	PF01547	A0A7C8A819_x000D_A0A8J6N2J5	2	Lipoprotein	13
A0A7C7UZW1	Desulfobacterales bacterium.	2044940	Extracellular solute-binding protein	EYP50_04495	EMBL-CDS:HID58446.1	Bacteria	NA-Bacteria	Proteobacteria	Deltaproteobacteria	Desulfobacterales	unclassified Desulfobacte	NA	Desulfobacterales bacterium	None	PF01547	A0A7C7UZW1	1	Other	13
A0A7C1RY41	Deltaproteobacteria bacterium.	2026735	Extracellular solute-binding protein	ENH37_06605	EMBL-CDS:HDZ90333.1	Bacteria	NA-Bacteria	Proteobacteria	Deltaproteobacteria	unclassified Deltaproteobacter	NA	NA	Deltaproteobacteria bacterium	None	PF01547	A0A7C1RY41	1	Lipoprotein	13
A0A7C0V7S9	Desulfobacteraceae bacterium.	2049433	Extracellular solute-binding protein	ENF54_01205	EMBL-CDS:HDI78236.1	Bacteria	NA-Bacteria	Proteobacteria	Deltaproteobacteria	Desulfobacterales	Desulfobacteraceae	unclassified Desulfobacteraceae	Desulfobacteraceae bacterium	None	PF01547	A0A7C0V7S9	1	Other	13
A0A661M339	Deltaproteobacteria bacterium.	2026735	Carbohydrate ABC transporter substrate-binding protein	DRH20_12075	EMBL-CDS:RLB34477.1	Bacteria	NA-Bacteria	Proteobacteria	Deltaproteobacteria	unclassified Deltaproteobacter	NA	NA	Deltaproteobacteria bacterium	None	PF01547	A0A661M339	1	Other	13
A0A3N5U6Q2	Desulfobacteraceae bacterium.	2049433	Extracellular solute-binding protein	EHM26_09085	EMBL-CDS:RPJ18806.1	Bacteria	NA-Bacteria	Proteobacteria	Deltaproteobacteria	Desulfobacterales	Desulfobacteraceae	unclassified Desulfobacteraceae	Desulfobacteraceae bacterium	None	PF01547	A0A3N5U6Q2	1	Secreted	13
A0A1V4S5V7	Desulfobacteraceae bacterium 4484_190.2.	1956168	Bicyclomycin resistance protein	B1H12_00535	GI:1162426689_x000D_EMBL-CDS:OPX39174.1	Bacteria	NA-Bacteria	Proteobacteria	Deltaproteobacteria	Desulfobacterales	Desulfobacteraceae	unclassified Desulfobacteraceae	Desulfobacteraceae bacterium 4484_190.2	None	PF01547	A0A1V4S5V7	1	Lipoprotein	13
A0A1E7IY53	Desulfobacterales bacterium C00003060._x000D_Desulfobacterales bacterium S3730MH5._x000D_Desulfobacterales bacterium S5133MH4.	1869298_x000D_1869299_x000D_1869303	ABC transporter substrate-binding protein	BA861_04700_x000D_BA865_13785_x000D_BA872_00370	GI:1072881408_x000D_EMBL-CDS:OEU79070.1	Bacteria	NA-Bacteria	Proteobacteria	Deltaproteobacteria	Desulfobacterales	unclassified Desulfobacte	NA	Desulfobacterales bacterium C00003060_x000D_Desulfobacterales bacterium S3730MH5_x000D_Desulfobacterales bacterium S5133MH4	None	PF01547	A0A1E7IY53_x000D_A0A1E7GP67_x000D_A0A1E7J0H4	3	Secreted	13
A0A1E7HAD8	Desulfobacterales bacterium C00003104._x000D_Desulfobacterales bacterium C00003106.	1866913_x000D_1869301	ABC transporter substrate-binding protein	BA868_05190	GI:1072854377_x000D_EMBL-CDS:OEU56483.1	Bacteria	NA-Bacteria	Proteobacteria	Deltaproteobacteria	Desulfobacterales	unclassified Desulfobacte	NA	Desulfobacterales bacterium C00003104_x000D_Desulfobacterales bacterium C00003106	None	PF01547	A0A1E7HAD8_x000D_A0A1E7HMB7	2	Other	13
A0A0D2IZF9	Dethiosulfatarculus sandiegensis.	1429043	Bicyclomycin resistance protein	X474_24390	GI:759804740_x000D_EMBL-CDS:KIX11409.1	Bacteria	NA-Bacteria	Proteobacteria	Deltaproteobacteria	Desulfarculales	Desulfarculaceae	Dethiosulfatarculus	Dethiosulfatarculus sandiegensis	None	PF01547	A0A0D2IZF9	1	Other	13
A0A6I5A3U4	Pontibacillus yanchengensis.	462910	Extracellular solute-binding protein	GLW05_10090	EMBL-CDS:MYL33949.1	Bacteria	Terrabacteria group	Firmicutes	Bacilli	Bacillales	Bacillaceae	Pontibacillus	Pontibacillus yanchengensis	None	PF13416	A0A6I5A3U4	1	Lipoprotein	14
A0A4Z0H0B7	Halobacillus salinus.	192814	Extracellular solute-binding protein	E4663_13900	EMBL-CDS:TGB02428.1	Bacteria	Terrabacteria group	Firmicutes	Bacilli	Bacillales	Bacillaceae	Halobacillus	Halobacillus salinus	None	PF13416	A0A4Z0H0B7	1	Lipoprotein	14
A0A3L7K7B3	Falsibacillus albus.	2478915	Extracellular solute-binding protein	D9X91_05765	EMBL-CDS:RLQ96612.1	Bacteria	Terrabacteria group	Firmicutes	Bacilli	Bacillales	Bacillaceae	Falsibacillus	Falsibacillus albus	None	PF01547	A0A3L7K7B3	1	Lipoprotein	14
A0A366EEQ0	Bacillus sp. KH172YL63._x000D_Rossellomorea aquimaris.	189382_x000D_2709784	Carbohydrate ABC transporter substrate-binding protein (CUT1 family)_x000D_Sugar ABC transporter substrate-binding protein	DET59_12319_x000D_FZC85_04530_x000D_KH172YL63_07770	EMBL-CDS:RBP00891.1	Bacteria	Terrabacteria group	Firmicutes	Bacilli	Bacillales	Bacillaceae	Bacillus_x000D_Rossellomorea	Bacillus sp. KH172YL63_x000D_Rossellomorea aquimaris	None	PF13416	A0A366EEQ0_x000D_A0A5D4U484_x000D_A0A6F8TNQ9	3	Lipoprotein	14
A0A323TB65	Salipaludibacillus keqinensis.	2045207	ABC transporter substrate-binding protein	CR194_13620	EMBL-CDS:PYZ92692.1	Bacteria	Terrabacteria group	Firmicutes	Bacilli	Bacillales	Bacillaceae	Salipaludibacillus	Salipaludibacillus keqinensis	None	PF01547	A0A323TB65	1	Lipoprotein	14
A0A2K9J279	Virgibacillus chiguensis._x000D_Virgibacillus dokdonensis.	302167_x000D_411959	Cyclodextrin-binding protein_x000D_Multiple sugar transport system substrate-binding protein	A21D_00999_x000D_SAMN05421807_10921	GI:1318754736_x000D_EMBL-CDS:AUJ24111.1	Bacteria	Terrabacteria group	Firmicutes	Bacilli	Bacillales	Bacillaceae	Virgibacillus	Virgibacillus chiguensis_x000D_Virgibacillus dokdonensis	None	PF01547	A0A2K9J279_x000D_A0A1M5U4H1	2	Lipoprotein	14
A0A1H0LZP9	Halobacillus aidingensis.	240303	Multiple sugar transport system substrate-binding protein	SAMN05421677_107171	EMBL-CDS:SDO73436.1	Bacteria	Terrabacteria group	Firmicutes	Bacilli	Bacillales	Bacillaceae	Halobacillus	Halobacillus aidingensis	None	PF13416	A0A1H0LZP9	1	Lipoprotein	14
A0A0V8HPB6	Bacillus enclensis._x000D_Rossellomorea aquimaris.	1402860_x000D_189382	ABC transporter substrate-binding protein_x000D_Multiple sugar transport system substrate-binding protein	BHE18_17370_x000D_GA0061094_0165	GI:959333949_x000D_GI:960405127_x000D_EMBL-CDS:SCB73682.1_x000D_REFSEQ:WP_058297101.1	Bacteria	Terrabacteria group	Firmicutes	Bacilli	Bacillales	Bacillaceae	Rossellomorea	Bacillus enclensis_x000D_Rossellomorea aquimaris	None	PF13416	A0A0V8HPB6_x000D_A0A1J6VTW3	2	Lipoprotein	14
A0A0P6WQ10	Rossellomorea vietnamensis.	218284	ABC transporter substrate-binding protein_x000D_Extracellular solute-binding protein	AM506_10660_x000D_FHE72_21115	GI:983520760_x000D_GI:933904921_x000D_EMBL-CDS:KPL59585.1_x000D_REFSEQ:WP_060672653.1	Bacteria	Terrabacteria group	Firmicutes	Bacilli	Bacillales	Bacillaceae	Rossellomorea	Rossellomorea vietnamensis	None	PF13416	A0A0P6WQ10_x000D_A0A6I6UVQ6	2	Lipoprotein	14
A0A0L0QUY6	Virgibacillus pantothenticus.	1473	ABC transporter substrate-binding protein	AFK71_01580	GI:913004713_x000D_GI:908958701_x000D_EMBL-CDS:KNE22342.1_x000D_REFSEQ:WP_050349813.1	Bacteria	Terrabacteria group	Firmicutes	Bacilli	Bacillales	Bacillaceae	Virgibacillus	Virgibacillus pantothenticus	None	PF01547	A0A0L0QUY6	1	Lipoprotein	14
A0A0J6CUT6	Alkalihalobacillus macyae._x000D_Pseudalkalibacillus hwajinpoensis.	157733_x000D_208199	ABC transporter substrate-binding protein_x000D_Extracellular solute-binding protein	AB986_13065_x000D_FBF83_09690_x000D_GLW07_01910	GI:852227991_x000D_GI:850321113_x000D_EMBL-CDS:KMM36845.1_x000D_REFSEQ:WP_048311556.1	Bacteria	Terrabacteria group	Firmicutes	Bacilli	Bacillales	Bacillaceae	Alkalihalobacillus_x000D_Pseudalkalibacillus	Alkalihalobacillus macyae_x000D_Pseudalkalibacillus hwajinpoensis	None	PF13416	A0A0J6CUT6_x000D_A0A4U1MJU3_x000D_A0A845ETX2	3	Lipoprotein	14
A0A7V5C1X9	Actinomycetia bacterium.	1883427	Extracellular solute-binding protein	ENK55_09615	EMBL-CDS:HHC08959.1	Bacteria	Terrabacteria group	Actinobacteria	Actinomycetia	unclassified Actinomycetia	NA	NA	Actinomycetia bacterium	None	PF01547	A0A7V5C1X9	1	Lipoprotein	15
A0A7V0LS10	Actinomycetia bacterium.	1883427	Extracellular solute-binding protein	ENH33_05775	EMBL-CDS:HDL49451.1	Bacteria	Terrabacteria group	Actinobacteria	Actinomycetia	unclassified Actinomycetia	NA	NA	Actinomycetia bacterium	None	PF01547	A0A7V0LS10	1	Other	15
A0A7C5E0C3	Anaerolineae bacterium.	2052143	Extracellular solute-binding protein	ENR34_20650	EMBL-CDS:HGY51124.1	Bacteria	Terrabacteria group	Chloroflexi	Anaerolineae	unclassified Anaerolineae	NA	NA	Anaerolineae bacterium	None	PF01547	A0A7C5E0C3	1	Lipoprotein	15
A0A3M1I790	Anaerolineae bacterium.	2052143	Extracellular solute-binding protein	D6770_04485	EMBL-CDS:RME89456.1	Bacteria	Terrabacteria group	Chloroflexi	Anaerolineae	unclassified Anaerolineae	NA	NA	Anaerolineae bacterium	None	PF01547	A0A3M1I790	1	Other	15
A0A0S8B8U9	Anaerolineae bacterium SG8_19.	1703386	Extracellular solute-binding protein	AMJ56_12340	GI:931421732_x000D_EMBL-CDS:KPK08009.1	Bacteria	Terrabacteria group	Chloroflexi	Anaerolineae	unclassified Anaerolineae	NA	NA	Anaerolineae bacterium SG8_19	None	PF01547	A0A0S8B8U9	1	Other	15
A0A8T7K1M5	Chloroflexi bacterium.	2026724	Extracellular solute-binding protein	HXY40_08615	EMBL-CDS:NWF69135.1	Bacteria	Terrabacteria group	Chloroflexi	unclassified Chloroflexi	NA	NA	NA	Chloroflexi bacterium	None	PF01547	A0A8T7K1M5	1	Secreted	15
A0A8T6PG00	Chloroflexi bacterium.	2026724	Extracellular solute-binding protein	GYB66_07030	EMBL-CDS:NDJ85622.1	Bacteria	Terrabacteria group	Chloroflexi	unclassified Chloroflexi	NA	NA	NA	Chloroflexi bacterium	None	PF01547	A0A8T6PG00	1	Secreted	15
A0A6L9J3P6	Chloroflexi bacterium.	2026724	Extracellular solute-binding protein	GYB65_23170	EMBL-CDS:NDJ79162.1	Bacteria	Terrabacteria group	Chloroflexi	unclassified Chloroflexi	NA	NA	NA	Chloroflexi bacterium	None	PF01547	A0A6L9J3P6	1	Secreted	15
A0A6L9ILI6	Chloroflexi bacterium.	2026724	Extracellular solute-binding protein	GYB67_13580	EMBL-CDS:NDJ62153.1	Bacteria	Terrabacteria group	Chloroflexi	unclassified Chloroflexi	NA	NA	NA	Chloroflexi bacterium	None	PF01547	A0A6L9ILI6	1	Secreted	15
A0A3D0D8D2	Chloroflexi bacterium.	2026724	Bicyclomycin resistance protein	DEP84_31615	EMBL-CDS:HBY98440.1	Bacteria	Terrabacteria group	Chloroflexi	unclassified Chloroflexi	NA	NA	NA	Chloroflexi bacterium	None	PF01547	A0A3D0D8D2	1	Lipoprotein	15
A0A399YQQ7	Chloroflexi bacterium.	2026724	Bicyclomycin resistance protein	None	EMBL-CDS:GIK27103.1_x000D_EMBL-CDS:RIK18529.1	Bacteria	Terrabacteria group	Chloroflexi	unclassified Chloroflexi	NA	NA	NA	Chloroflexi bacterium	None	PF01547	A0A399YQQ7	1	Secreted	15
V6K9A1	Streptomyces niveus NCIMB 11891._x000D_Streptomyces sp. 4R-3d._x000D_Streptomyces sp. IB2014 016-6._x000D_Streptomyces sp. S4.7.	1352941_x000D_2517818_x000D_2559605_x000D_2705439	ABC transporter substrate-binding protein_x000D_Extracellular solute-binding protein_x000D_Maltodextrin-binding protein MdxE	E4P36_09575_x000D_EW053_09180_x000D_M877_13215_x000D_SSPS47_22665	GI:558883934_x000D_GI:558537429_x000D_EMBL-CDS:EST28697.1_x000D_REFSEQ:WP_023538897.1	Bacteria	Terrabacteria group	Actinobacteria	Actinomycetia	Streptomycetales	Streptomycetaceae	Streptomyces	Streptomyces niveus NCIMB 11891_x000D_Streptomyces sp. 4R-3d_x000D_Streptomyces sp. IB2014 016-6_x000D_Streptomyces sp. S4.7	None	PF13416	V6K9A1_x000D_A0A4Y8Y7F9_x000D_A0A5C8QLI8_x000D_A0A6C0Q7V1	4	Lipoprotein	16
N0D3F7	Streptomyces anulatus_x000D_Streptomyces badius._x000D_Streptomyces cyaneofuscatus._x000D_Streptomyces filamentosus NRRL 11379._x000D_Streptomyces filamentosus NRRL 15998._x000D_Streptomyces fulvissimus DSM 40593._x000D_Streptomyces globisporus C-1027._x000D_Streptomyces globisporus._x000D_Streptomyces griseus subsp. griseus (strain JCM 4626 / NBRC 13350)_x000D_Streptomyces griseus._x000D_Strepto…	1055352_x000D_1076397_x000D_1100828_x000D_1141731_x000D_1157641_x000D_1172567_x000D_1303692_x000D_1396518_x000D_1525753_x000D_1573406_x000D_1609288_x000D_1661694_x000D_1703923_x000D_1703925_x000D_1703928_x000D_1703934_x000D_1703939_x000D_1736448_x000D_1736573_x000D_1758151_x000D_1819298_x000D_1839775_x000D_1892_x000D_1908_x000D_1911_x000D_1919_x000D_1941_x000D_1982764_x000D_2020328_x000D_2109332_…	ABC transporter substrate-binding protein_x000D_Carbohydrate ABC transporter substrate-binding protein (CUT1 family)_x000D_Carbohydrate ABC transporter substrate-binding protein_x000D_ CUT1 family_x000D_Extracellular solute-binding protein_x000D_Extracellular solute-binding protein family 1_x000D_Maltodextrin-binding protein MdxE_x000D_Putative ABC transporter substrate-binding protein_x000D_Suga…	A3800_10190_x000D_A3Q37_06268_x000D_AMK12_03460_x000D_AMK14_03555_x000D_AMK17_03400_x000D_AMK23_03895_x000D_AMK28_03265_x000D_ASD29_02185_x000D_ASD97_23340_x000D_B9W61_12065_x000D_C6W96_23880_x000D_CG717_24775_x000D_D3105_07660_x000D_DBP12_10445_x000D_DBP15_09670_x000D_DBP19_22705_x000D_DBP20_23835_x000D_DBP21_24540_x000D_DDV98_01460_x000D_DER30_2250_x000D_F2B00_17990_x000D_FY004_06095_x000D_G3I5…	GI:485096619_x000D_EMBL-CDS:AGK79802.1	Bacteria	Terrabacteria group	Actinobacteria	Actinomycetia	Streptomycetales	Streptomycetaceae	Streptomyces	Streptomyces anulatus_x000D_Streptomyces badius_x000D_Streptomyces cyaneofuscatus_x000D_Streptomyces filamentosus NRRL 11379_x000D_Streptomyces filamentosus NRRL 15998_x000D_Streptomyces globisporus_x000D_Streptomyces globisporus C-1027_x000D_Streptomyces griseus_x000D_Streptomyces griseus subsp. griseus NBRC 13350_x000D_Streptomyces microflavus_x000D_Streptomyces microflavus DSM 40593_x000D_Stre…	None	PF13416	N0D3F7_x000D_A0A087KF25_x000D_A0A0Q7HY04_x000D_A0A0Q8DXX2_x000D_A0A0U3LZL4_x000D_A0A1A9DJ15_x000D_A0A1B9EJV8_x000D_A0A1C4I070_x000D_A0A1C4SFX7_x000D_A0A1C5CXG3_x000D_A0A1L6PHF1_x000D_A0A1Q5AIV6_x000D_A0A1Q5BM43_x000D_A0A1Q5CFW0_x000D_A0A1Q5GDC6_x000D_A0A1Q5IM74_x000D_A0A1Q8U5D5_x000D_A0A209D4Q9_x000D_A0A212R9G7_x000D_A0A2M9LB31_x000D_A0A2P8BBF3_x000D_A0A2T7JTU3_x000D_A0A2T7KH85_x000D_A0A2T7L3L3_x…	63	Lipoprotein	16
M3E936	Streptomyces gancidicus BKS 13-15._x000D_Streptomyces sp. Akac8._x000D_Streptomyces sp. SID4956._x000D_Streptomyces sp. T12._x000D_Streptomyces sp. XHT-2._x000D_Streptomyces sp. ZS0098._x000D_Streptomyces tendae.	1284664_x000D_1904044_x000D_1932_x000D_2563106_x000D_2690290_x000D_2692621_x000D_477697	ABC transporter substrate-binding protein_x000D_Carbohydrate ABC transporter substrate-binding protein (CUT1 family)_x000D_Extracellular solute-binding protein_x000D_Sugar ABC transporter substrate-binding protein	BIU87_17230_x000D_E7X38_09195_x000D_F3L20_20195_x000D_FB570_109131_x000D_GSE51_10290_x000D_GTW65_25860_x000D_H114_07156	GI:455650897_x000D_GI:493092094_x000D_EMBL-CDS:EMF29651.1_x000D_REFSEQ:WP_006130953.1	Bacteria	Terrabacteria group	Actinobacteria	Actinomycetia	Streptomycetales	Streptomycetaceae	Streptomyces	Streptomyces gancidicus BKS 13-15_x000D_Streptomyces sp. Akac8_x000D_Streptomyces sp. SID4956_x000D_Streptomyces sp. T12_x000D_Streptomyces sp. XHT-2_x000D_Streptomyces sp. ZS0098_x000D_Streptomyces tendae	None	PF13416	M3E936_x000D_A0A4V3UES8_x000D_A0A560WLY4_x000D_A0A5P1YM84_x000D_A0A6G2LVP9_x000D_A0A7K1XE63_x000D_A0A7Z6TQW9	7	Lipoprotein	16
A0A6B2RW24	Streptomyces sp. SID10853.	2706028	Sugar ABC transporter substrate-binding protein	G3I19_11940	EMBL-CDS:NDZ79214.1	Bacteria	Terrabacteria group	Actinobacteria	Actinomycetia	Streptomycetales	Streptomycetaceae	Streptomyces	Streptomyces sp. SID10853	None	PF13416	A0A6B2RW24	1	Lipoprotein	16
A0A3N6HCQ7	Streptomyces sp. ADI96-02._x000D_Streptomyces sp. ADI98-10.	1522760_x000D_1522763	Maltodextrin-binding protein MdxE	EES43_19360_x000D_EES46_10065	EMBL-CDS:RPK58895.1	Bacteria	Terrabacteria group	Actinobacteria	Actinomycetia	Streptomycetales	Streptomycetaceae	Streptomyces	Streptomyces sp. ADI96-02_x000D_Streptomyces sp. ADI98-10	None	PF13416	A0A3N6HCQ7_x000D_A0A3N6H173	2	Lipoprotein	16
A0A291QFC3	Streptomyces formicae._x000D_Streptomyces kanamyceticus.	1616117_x000D_1967	Extracellular solute-binding protein_x000D_N-Acetyl-D-glucosamine ABC transport system_x000D_ sugar-binding protein	CP970_15165_x000D_KY5_5199c	GI:1259312336_x000D_EMBL-CDS:ATL30217.1	Bacteria	Terrabacteria group	Actinobacteria	Actinomycetia	Streptomycetales	Streptomycetaceae	Streptomyces	Streptomyces formicae_x000D_Streptomyces kanamyceticus	None	PF13416	A0A291QFC3_x000D_A0A5J6GDU2	2	Lipoprotein	16
A0A1C5EZ08	Streptomyces sp. MnatMP-M17.	1839780	Carbohydrate ABC transporter substrate-binding protein_x000D_ CUT1 family	GA0115259_106962	EMBL-CDS:SCG00483.1	Bacteria	Terrabacteria group	Actinobacteria	Actinomycetia	Streptomycetales	Streptomycetaceae	Streptomyces	Streptomyces sp. MnatMP-M17	None	PF13416	A0A1C5EZ08	1	Lipoprotein	16
A0A0T6LXH9	Streptomyces vitaminophilus	76728	ABC transporter substrate-binding protein	AQ490_13025	GI:953484806_x000D_GI:517194829_x000D_EMBL-CDS:KRV50871.1_x000D_REFSEQ:WP_018383647.1	Bacteria	Terrabacteria group	Actinobacteria	Actinomycetia	Streptomycetales	Streptomycetaceae	Wenjunlia	Wenjunlia vitaminophila	None	PF13416	A0A0T6LXH9	1	Lipoprotein	16
A0A0S1URJ1	Streptomyces albidoflavus._x000D_Streptomyces fungicidicus._x000D_Streptomyces koyangensis._x000D_Streptomyces odorifer._x000D_Streptomyces sp. BvitLS-983._x000D_Streptomyces sp. CAI-17._x000D_Streptomyces sp. CAI-21._x000D_Streptomyces sp. CAI-78._x000D_Streptomyces sp. FR-008._x000D_Streptomyces sp. GF20._x000D_Streptomyces sp. IgraMP-1._x000D_Streptomyces sp. PLM4._x000D_Streptomyces sp. SCA2-…	1169742_x000D_1169743_x000D_1169746_x000D_1563677_x000D_1838282_x000D_1839767_x000D_1886_x000D_188770_x000D_206662_x000D_2690268_x000D_2690278_x000D_2692235_x000D_2929798_x000D_53450_x000D_565560_x000D_68203	ABC transporter substrate-binding protein_x000D_Carbohydrate ABC transporter substrate-binding protein_x000D_ CUT1 family_x000D_Extracellular solute-binding protein_x000D_Sugar ABC transporter substrate-binding protein	B9S66_10405_x000D_C0L86_19865_x000D_C0Q92_20415_x000D_D0C37_21120_x000D_EK410_01190_x000D_FE156_19680_x000D_G6W47_22285_x000D_G6W54_19180_x000D_G6W56_09085_x000D_G6W59_03920_x000D_GA0115236_127916_x000D_GA0115250_119926_x000D_GR131_10830_x000D_GT036_16655_x000D_GTY78_21325_x000D_IM796_19910_x000D_MTP06_20990_x000D_SFR_4585_x000D_SSHG_02042	GI:498324443_x000D_GI:947256218_x000D_EMBL-CDS:ALM41200.1_x000D_REFSEQ:WP_010638599.1	Bacteria	Terrabacteria group	Actinobacteria	Actinomycetia	Streptomycetales	Streptomycetaceae	Streptomyces	Streptomyces albidoflavus_x000D_Streptomyces fungicidicus_x000D_Streptomyces koyangensis_x000D_Streptomyces odorifer_x000D_Streptomyces sp. BvitLS-983_x000D_Streptomyces sp. CAI-17_x000D_Streptomyces sp. CAI-21_x000D_Streptomyces sp. CAI-78_x000D_Streptomyces sp. FR-008_x000D_Streptomyces sp. GF20_x000D_Streptomyces sp. IgraMP-1_x000D_Streptomyces sp. PLM4_x000D_Streptomyces sp. SCA2-2_x000D_Stre…	None	PF13416	A0A0S1URJ1_x000D_A0A126Y6Y8_x000D_A0A1C4LG38_x000D_A0A1C4MZA1_x000D_A0A2S2FNW3_x000D_A0A385DEH1_x000D_A0A4Q6UVN7_x000D_A0A5B8DVK4_x000D_A0A6G2ZXK8_x000D_A0A6I6RKY7_x000D_A0A7K2GUQ3_x000D_A0A7Y6C5V1_x000D_A0A7Y6FQ42_x000D_A0A7Y6GPX4_x000D_A0A7Y6HY42_x000D_A0A7Y6SAD5_x000D_A0A8G1ZM31_x000D_A0A8I0UTR9_x000D_A0A8S0NGW2_x000D_D6B422	20	Lipoprotein	16
A0A4R7Z4Y6	Halanaerobium saccharolyticum.	43595	Carbohydrate ABC transporter substrate-binding protein (CUT1 family)	C8C77_10710	EMBL-CDS:TDW05399.1	Bacteria	Terrabacteria group	Firmicutes	Clostridia	Halanaerobiales	Halanaerobiaceae	Halanaerobium	Halanaerobium saccharolyticum	None	PF01547	A0A4R7Z4Y6	1	Secreted	17
A0A4R6LHB9	Halanaerobium saccharolyticum.	43595	Carbohydrate ABC transporter substrate-binding protein (CUT1 family)	DFR79_12616	EMBL-CDS:TDO83358.1	Bacteria	Terrabacteria group	Firmicutes	Clostridia	Halanaerobiales	Halanaerobiaceae	Halanaerobium	Halanaerobium saccharolyticum	None	PF01547	A0A4R6LHB9	1	Secreted	17
A0A3S9SZN5	Anoxybacter fermentans.	1323375	Sugar ABC transporter substrate-binding protein	BBF96_10660	GI:1546951372_x000D_EMBL-CDS:AZR73806.1	Bacteria	Terrabacteria group	Firmicutes	Clostridia	Halanaerobiales	Halanaerobiales incertae	Anoxybacter	Anoxybacter fermentans	None	PF01547	A0A3S9SZN5	1	Secreted	17
A0A315R3J3	Halanaerobium sp.	1895664	Sugar ABC transporter substrate-binding protein	CI947_919	EMBL-CDS:PUU93279.1	Bacteria	Terrabacteria group	Firmicutes	Clostridia	Halanaerobiales	Halanaerobiaceae	Halanaerobium	Halanaerobium sp.	None	PF13416	A0A315R3J3	1	Secreted	17
A0A1N6VLM6	Halanaerobium kushneri._x000D_Halanaerobium sp. ST460_2HS_T2.	2183914_x000D_56779	Carbohydrate ABC transporter substrate-binding protein (CUT1 family)_x000D_Carbohydrate ABC transporter substrate-binding protein_x000D_ CUT1 family	DFR80_11414_x000D_SAMN05421834_10847	EMBL-CDS:SIQ78694.1	Bacteria	Terrabacteria group	Firmicutes	Clostridia	Halanaerobiales	Halanaerobiaceae	Halanaerobium	Halanaerobium kushneri_x000D_Halanaerobium sp. ST460_2HS_T2	None	PF01547	A0A1N6VLM6_x000D_A0A368WL30	2	Secreted	17
A0A1I4IH23	Halanaerobium salsuginis.	29563	Multiple sugar transport system substrate-binding protein	SAMN02983006_01417	EMBL-CDS:SFL53672.1	Bacteria	Terrabacteria group	Firmicutes	Clostridia	Halanaerobiales	Halanaerobiaceae	Halanaerobium	Halanaerobium salsuginis	None	PF01547	A0A1I4IH23	1	Secreted	17
A0A139D4P3	Halanaerobium congolense._x000D_Halanaerobium sp. T82-1.	1794808_x000D_54121	Carbohydrate ABC transporter substrate-binding protein_x000D_ CUT1 family_x000D_Multiple sugar transport system substrate-binding protein	AWL62_1955_x000D_SAMN04515654_12414	GI:1001928759_x000D_EMBL-CDS:KXS48401.1	Bacteria	Terrabacteria group	Firmicutes	Clostridia	Halanaerobiales	Halanaerobiaceae	Halanaerobium	Halanaerobium congolense_x000D_Halanaerobium sp. T82-1	None	PF13416	A0A139D4P3_x000D_A0A1G6R8V6_x000D_A0A1G8QG82	3	Secreted	17
A0A7W9HKG8	Saccharothrix ecbatanensis.	1105145	Multiple sugar transport system substrate-binding protein	F4560_003548	EMBL-CDS:MBB5803780.1	Bacteria	Terrabacteria group	Actinobacteria	Actinomycetia	Pseudonocardiales	Pseudonocardiaceae	Saccharothrix	Saccharothrix ecbatanensis	None	PF01547	A0A7W9HKG8	1	Lipoprotein	18
A0A7W7Q2X3	Actinophytocola algeriensis.	1768010	Multiple sugar transport system substrate-binding protein	FHR82_002282	EMBL-CDS:MBB4906065.1	Bacteria	Terrabacteria group	Actinobacteria	Actinomycetia	Pseudonocardiales	Pseudonocardiaceae	Actinophytocola	Actinophytocola algeriensis	None	PF13416	A0A7W7Q2X3	1	Other	18
A0A543J7J0	Saccharothrix saharensis.	571190	Multiple sugar transport system substrate-binding protein	FHX81_1070	EMBL-CDS:TQM78790.1	Bacteria	Terrabacteria group	Actinobacteria	Actinomycetia	Pseudonocardiales	Pseudonocardiaceae	Saccharothrix	Saccharothrix saharensis	None	PF01547	A0A543J7J0	1	Lipoprotein	18
A0A3N1H0D8	Saccharothrix texasensis.	103734	Multiple sugar transport system substrate-binding protein	EDD40_1275	EMBL-CDS:ROP36015.1	Bacteria	Terrabacteria group	Actinobacteria	Actinomycetia	Pseudonocardiales	Pseudonocardiaceae	Saccharothrix	Saccharothrix texasensis	None	PF01547	A0A3N1H0D8	1	Lipoprotein	18
A0A3A3ZMT8	Vallicoccus soli.	2339232	Extracellular solute-binding protein	D5H78_03525	EMBL-CDS:RJK98031.1	Bacteria	Terrabacteria group	Actinobacteria	Actinomycetia	Motilibacterales	Vallicoccaceae	Vallicoccus	Vallicoccus soli	None	PF13416	A0A3A3ZMT8	1	Lipoprotein	18
A0A2P8I078	Saccharothrix carnea._x000D_Saccharothrix sp. CB00851.	1280637_x000D_1835005	Bicyclomycin resistance protein_x000D_Carbohydrate ABC transporter substrate-binding protein (CUT1 family)	A6A25_23840_x000D_B0I31_11745	EMBL-CDS:PSL51851.1	Bacteria	Terrabacteria group	Actinobacteria	Actinomycetia	Pseudonocardiales	Pseudonocardiaceae	Saccharothrix	Saccharothrix carnea_x000D_Saccharothrix sp. CB00851	None	PF01547_x000D_PF13416	A0A2P8I078_x000D_A0A1Q4YL86	2	Lipoprotein	18
A0A1Q8CUW5	Actinophytocola xanthii.	1912961	Bicyclomycin resistance protein	BU204_08400	GI:1125641798_x000D_GI:1125827921_x000D_EMBL-CDS:OLF18139.1_x000D_REFSEQ:WP_075124998.1	Bacteria	Terrabacteria group	Actinobacteria	Actinomycetia	Pseudonocardiales	Pseudonocardiaceae	Actinophytocola	Actinophytocola xanthii	None	PF13416	A0A1Q8CUW5	1	Lipoprotein	18
A0A7K0XXG3	Actinomycetia bacterium._x000D_freshwater metagenome.	1883427_x000D_449393	Extracellular solute-binding protein_x000D_Unannotated protein	F2624_00560_x000D_UFOPK2165_00105	EMBL-CDS:MSZ10196.1	Bacteria_x000D_NA	NA_x000D_Terrabacteria group	Actinobacteria_x000D_NA	Actinomycetia_x000D_NA	NA_x000D_unclassified Actinomycetia	NA	NA	Actinomycetia bacterium_x000D_freshwater metagenome	None	PF01547	A0A7K0XXG3_x000D_A0A6J6JPS0	2	Lipoprotein	19
A0A7J9XGT0	Streptosporangiales bacterium.	2604148	Extracellular solute-binding protein	GEV07_27715	EMBL-CDS:MQA06345.1	Bacteria	Terrabacteria group	Actinobacteria	Actinomycetia	Streptosporangiales	unclassified Streptospora	NA	Streptosporangiales bacterium	None	PF01547	A0A7J9XGT0	1	Lipoprotein	19
A0A6F8YRJ0	Phytohabitans suffuscus.	624315	Putative ABC transporter periplasmic-binding protein YcjN	Psuf_059890	EMBL-CDS:BCB88676.1	Bacteria	Terrabacteria group	Actinobacteria	Actinomycetia	Micromonosporales	Micromonosporaceae	Phytohabitans	Phytohabitans suffuscus	None	PF01547	A0A6F8YRJ0	1	Lipoprotein	19
A0A3N2D9J5	Micrococcales bacterium 73-15._x000D_Salana multivorans.	120377_x000D_1895792	ABC transporter substrate-binding protein_x000D_Carbohydrate ABC transporter substrate-binding protein (CUT1 family)	BGO96_06175_x000D_EDD28_0710	EMBL-CDS:ROR96134.1	Bacteria	Terrabacteria group	Actinobacteria	Actinomycetia	Micrococcales	Beutenbergiaceae_x000D_unclassified Micrococcale	NA_x000D_Salana	Micrococcales bacterium 73-15_x000D_Salana multivorans	None	PF01547	A0A3N2D9J5_x000D_A0A1Q4B553	2	Lipoprotein	19
A0A2R4FE51	Plantactinospora sp. BB1.	2071627	ABC transporter substrate-binding protein	C6W10_04225	GI:1373318375_x000D_EMBL-CDS:AVT35796.1	Bacteria	Terrabacteria group	Actinobacteria	Actinomycetia	Micromonosporales	Micromonosporaceae	Plantactinospora	Plantactinospora sp. BB1	None	PF01547	A0A2R4FE51	1	Lipoprotein	19
A0A2L2BP69	Pontimonas salivibrio.	1159327	CUT1 ABC transporter substrate-binding lipoprotein	C3B54_11470	GI:1346221633_x000D_EMBL-CDS:AVG23463.1	Bacteria	Terrabacteria group	Actinobacteria	Actinomycetia	Micrococcales	Microbacteriaceae	Pontimonas	Pontimonas salivibrio	None	PF01547	A0A2L2BP69	1	Lipoprotein	19
A0A2A6FTD0	Candidatus Lumbricidophila eiseniae.	1969409	ABC transporter substrate-binding protein	B5766_03380	EMBL-CDS:PDQ35928.1	Bacteria	Terrabacteria group	Actinobacteria	Actinomycetia	Micrococcales	Microbacteriaceae	Candidatus Lumbricidophila	Candidatus Lumbricidophila eiseniae	None	PF01547	A0A2A6FTD0	1	Lipoprotein	19
A0A7W5A1H0	Nocardioides albus.	1841	Multiple sugar transport system substrate-binding protein	FHS12_000861	EMBL-CDS:MBB3087928.1	Bacteria	Terrabacteria group	Actinobacteria	Actinomycetia	Propionibacteriales	Nocardioidaceae	Nocardioides	Nocardioides albus	None	PF13416	A0A7W5A1H0	1	Lipoprotein	20
A0A3N4Z157	Georgenia muralis.	154117	Multiple sugar transport system substrate-binding protein	EDD32_1479	EMBL-CDS:RPF27019.1	Bacteria	Terrabacteria group	Actinobacteria	Actinomycetia	Micrococcales	Bogoriellaceae	Georgenia	Georgenia muralis	None	PF13416	A0A3N4Z157	1	Lipoprotein	20
A0A3N2JQ38	Cellulomonas sp. PhB143.	2485186	Multiple sugar transport system substrate-binding protein	EDF32_1882	EMBL-CDS:ROS75472.1	Bacteria	Terrabacteria group	Actinobacteria	Actinomycetia	Micrococcales	Cellulomonadaceae	Cellulomonas	Cellulomonas sp. PhB143	None	PF01547	A0A3N2JQ38	1	Lipoprotein	20
A0A2A6FRN0	Candidatus Lumbricidophila eiseniae.	1969409	Bicyclomycin resistance protein	B5766_06015	EMBL-CDS:PDQ35379.1	Bacteria	Terrabacteria group	Actinobacteria	Actinomycetia	Micrococcales	Microbacteriaceae	Candidatus Lumbricidophila	Candidatus Lumbricidophila eiseniae	None	PF13416	A0A2A6FRN0	1	Lipoprotein	20
A0A285XXR8	Curtobacterium pusillum._x000D_Curtobacterium sp. 314Chir4.1._x000D_Curtobacterium sp. MCPF17_002.	1279028_x000D_2175645_x000D_69373	Bicyclomycin resistance protein_x000D_Multiple sugar transport system substrate-binding protein	DEJ28_01515_x000D_FHW23_002052_x000D_SAMN05660766_3548	EMBL-CDS:SOC89814.1	Bacteria	Terrabacteria group	Actinobacteria	Actinomycetia	Micrococcales	Microbacteriaceae	Curtobacterium	Curtobacterium pusillum_x000D_Curtobacterium sp. 314Chir4.1_x000D_Curtobacterium sp. MCPF17_002	None	PF13416	A0A285XXR8_x000D_A0A2W1XD47_x000D_A0A7W3MPX9	3	Lipoprotein	20
A0A1I4GDJ6	Leifsonia sp. CL147.	1798215	Carbohydrate ABC transporter substrate-binding protein_x000D_ CUT1 family	SAMN04515692_10259	EMBL-CDS:SFL28114.1	Bacteria	Terrabacteria group	Actinobacteria	Actinomycetia	Micrococcales	Microbacteriaceae	Leifsonia	Leifsonia sp. CL147	None	PF13416	A0A1I4GDJ6	1	Lipoprotein	20
R5LBC4	Eubacterium sp. AF15-50._x000D_Eubacterium sp. CAG:161.	1262881_x000D_2293103	Extracellular solute-binding protein_x000D_Sugar ABC transporter substrate-binding protein	BN508_00819_x000D_DWW50_09525	EMBL-CDS:CCY70302.1	Bacteria	Terrabacteria group	Firmicutes	Clostridia	Eubacteriales	Eubacteriaceae	Eubacterium	Eubacterium sp. AF15-50_x000D_Eubacterium sp. CAG:161	None	PF13416	R5LBC4_x000D_A0A416W232	2	Lipoprotein	21
C0CRK3	Blautia hydrogenotrophica (strain DSM 10507 / JCM 14656 / S5a33)_x000D_Blautia hydrogenotrophica CAG:147._x000D_Blautia hydrogenotrophica._x000D_uncultured Blautia sp.	1263061_x000D_476272_x000D_53443_x000D_765821	Extracellular solute-binding protein_x000D_Putative ABC transporter substrate-binding protein yesO_x000D_Sugar ABC transporter substrate-binding protein	BN499_02611_x000D_ERS852414_01484_x000D_RUMHYD_03517_x000D_SAMEA3545264_00866	GI:225037372_x000D_EMBL-CDS:EEG47618.1	Bacteria	Terrabacteria group	Firmicutes	Clostridia	Eubacteriales	Lachnospiraceae	Blautia	Blautia hydrogenotrophica_x000D_Blautia hydrogenotrophica CAG:147_x000D_Blautia hydrogenotrophica DSM 10507_x000D_uncultured Blautia sp.	None	PF13416	C0CRK3_x000D_A0A173SMQ1_x000D_A0A1C5QUY5_x000D_R5BUN1	4	Lipoprotein	21
A0A7U9SD33	Lachnospiraceae bacterium.	1898203	Carbohydrate ABC transporter substrate-binding protein_x000D_Putative ABC transporter substrate-binding protein YesO	E5329_11660_x000D_IMSAGC013_04585	EMBL-CDS:GFI33177.1	Bacteria	Terrabacteria group	Firmicutes	Clostridia	Eubacteriales	Lachnospiraceae	unclassified Lachnospiraceae	Lachnospiraceae bacterium	None	PF13416	A0A7U9SD33_x000D_A0A4S2HIG6	2	Lipoprotein	21
A0A7G5MNN1	Blautia producta._x000D_Blautia sp. AF13-16._x000D_Clostridia bacterium UC5.1-1D4.	1697784_x000D_2292195_x000D_33035	Extracellular solute-binding protein	DWV84_08360_x000D_E5259_00665_x000D_K5I22_20945	EMBL-CDS:QMW76224.1	Bacteria	Terrabacteria group	Firmicutes	Clostridia	Eubacteriales_x000D_unclassified Clostridia	Lachnospiraceae_x000D_NA	Blautia_x000D_NA	Blautia producta_x000D_Blautia sp. AF13-16_x000D_Clostridia bacterium UC5.1-1D4	None	PF13416	A0A7G5MNN1_x000D_A0A8G1WZI3_x000D_A0A8T9UJY6	3	Lipoprotein	21
A0A373L8M2	Roseburia sp. AF12-17LB._x000D_Roseburia sp. AF25-13LB._x000D_Roseburia sp. AF25-15LB._x000D_Roseburia sp. AF25-18LB._x000D_Roseburia sp. AF25-25LB._x000D_Roseburia sp. AF42-8.	2293127_x000D_2293132_x000D_2293133_x000D_2293134_x000D_2293135_x000D_2293137	Extracellular solute-binding protein	DW059_02055_x000D_DWV68_00295_x000D_DWY37_06425_x000D_DWY39_03720_x000D_DWY43_04465_x000D_DWY49_04685	EMBL-CDS:RGF46171.1	Bacteria	Terrabacteria group	Firmicutes	Clostridia	Eubacteriales	Lachnospiraceae	Roseburia	Roseburia sp. AF12-17LB_x000D_Roseburia sp. AF25-13LB_x000D_Roseburia sp. AF25-15LB_x000D_Roseburia sp. AF25-18LB_x000D_Roseburia sp. AF25-25LB_x000D_Roseburia sp. AF42-8	None	PF13416	A0A373L8M2_x000D_A0A396M0J3_x000D_A0A3R6RM08_x000D_A0A416M4H0_x000D_A0A416M5G9_x000D_A0A416Z2M0	6	Lipoprotein	21
A0A2Y9C4G9	Clostridium sp. AF19-22AC._x000D_Faecalicatena orotica.	1544_x000D_2292204	Carbohydrate ABC transporter substrate-binding protein (CUT1 family)_x000D_Extracellular solute-binding protein	DWX43_15950	EMBL-CDS:PWJ31220.1_x000D_EMBL-CDS:SSA54426.1	Bacteria	Terrabacteria group	Firmicutes	Clostridia	Eubacteriales	Clostridiaceae_x000D_Lachnospiraceae	Clostridium_x000D_Faecalicatena	Clostridium sp. AF19-22AC_x000D_Faecalicatena orotica	None	PF13416	A0A2Y9C4G9_x000D_A0A416S9A8	2	Lipoprotein	21
A0A4R5U2P9	Arthrobacter crusticola.	2547960	Extracellular solute-binding protein	E2F48_02165	EMBL-CDS:TDK27939.1	Bacteria	Terrabacteria group	Actinobacteria	Actinomycetia	Micrococcales	Micrococcaceae	Arthrobacter	Arthrobacter crusticola	None	PF13416	A0A4R5U2P9	1	Lipoprotein	22
A0A4Q7MED9	Agromyces ramosus.	33879	Multiple sugar transport system substrate-binding protein	EV187_2161	EMBL-CDS:RZS66434.1	Bacteria	Terrabacteria group	Actinobacteria	Actinomycetia	Micrococcales	Microbacteriaceae	Agromyces	Agromyces ramosus	None	PF13416	A0A4Q7MED9	1	Lipoprotein	22
A0A3A5M8E0	Arthrobacter cheniae.	1258888	Extracellular solute-binding protein	D6T63_03245	EMBL-CDS:RJT81793.1	Bacteria	Terrabacteria group	Actinobacteria	Actinomycetia	Micrococcales	Micrococcaceae	Arthrobacter	Arthrobacter cheniae	None	PF13416	A0A3A5M8E0	1	Lipoprotein	22
A0A2M9CL40	Diaminobutyricimonas aerilata.	1162967	Multiple sugar transport system substrate-binding protein	CLV46_2172	EMBL-CDS:PJJ72599.1	Bacteria	Terrabacteria group	Actinobacteria	Actinomycetia	Micrococcales	Microbacteriaceae	Diaminobutyricimonas	Diaminobutyricimonas aerilata	None	PF13416	A0A2M9CL40	1	Lipoprotein	22
A0A2L0UJ05	Arthrobacter agilis.	37921	Bicyclomycin resistance protein	CVO76_00490	GI:1340360263_x000D_EMBL-CDS:AUZ89168.1	Bacteria	Terrabacteria group	Actinobacteria	Actinomycetia	Micrococcales	Micrococcaceae	Arthrobacter	Arthrobacter agilis	None	PF13416	A0A2L0UJ05	1	Other	22
A0A1I6KQ93	Microbacterium sp. cf046.	1761803	Multiple sugar transport system substrate-binding protein	SAMN04487846_0746	EMBL-CDS:SFR93080.1	Bacteria	Terrabacteria group	Actinobacteria	Actinomycetia	Micrococcales	Microbacteriaceae	Microbacterium	Microbacterium sp. cf046	None	PF01547	A0A1I6KQ93	1	Lipoprotein	22
A0A7X0SGU2	Cohnella zeiphila.	2761120	Extracellular solute-binding protein	H7C18_01720	EMBL-CDS:MBB6729611.1	Bacteria	Terrabacteria group	Firmicutes	Bacilli	Bacillales	Paenibacillaceae	Cohnella	Cohnella zeiphila	None	PF01547	A0A7X0SGU2	1	Lipoprotein	23
A0A4S4BIK9	Cohnella fermenti.	2565925	Extracellular solute-binding protein	E6C55_27300	EMBL-CDS:THF73828.1	Bacteria	Terrabacteria group	Firmicutes	Bacilli	Bacillales	Paenibacillaceae	Cohnella	Cohnella fermenti	None	PF01547	A0A4S4BIK9	1	Lipoprotein	23
A0A3A6PAG9	Paenibacillus paeoniae._x000D_Paenibacillus pinisoli._x000D_Paenibacillus sp. 1011MAR3C5.	1276110_x000D_1675787_x000D_2292705	Sugar ABC transporter substrate-binding protein	D3P07_25580_x000D_D3P09_27045_x000D_DX130_26035	EMBL-CDS:RJX36720.1	Bacteria	Terrabacteria group	Firmicutes	Bacilli	Bacillales	Paenibacillaceae	Paenibacillus	Paenibacillus paeoniae_x000D_Paenibacillus pinisoli_x000D_Paenibacillus sp. 1011MAR3C5	None	PF01547	A0A3A6PAG9_x000D_A0A371NZS6_x000D_A0A418SPY8	3	Lipoprotein	23
A0A1X9MKY8	Alkalihalobacillus krulwichiae.	199441	sn-glycerol-3-phosphate-binding periplasmic protein UgpB	BkAM31D_22525	GI:1054107907_x000D_GI:1185667836_x000D_EMBL-CDS:ARK32411.1_x000D_REFSEQ:WP_066157389.1	Bacteria	Terrabacteria group	Firmicutes	Bacilli	Bacillales	Bacillaceae	Alkalihalobacillus	Alkalihalobacillus krulwichiae	None	PF01547	A0A1X9MKY8	1	Lipoprotein	23
A0A1H0GE68	Alkalicoccus daliensis.	745820	Carbohydrate ABC transporter substrate-binding protein_x000D_ CUT1 family	SAMN04488053_10674	EMBL-CDS:SDO05164.1	Bacteria	Terrabacteria group	Firmicutes	Bacilli	Bacillales	Bacillaceae	Alkalicoccus	Alkalicoccus daliensis	None	PF01547	A0A1H0GE68	1	Lipoprotein	23
A0A1G8SBY8	Salimicrobium halophilum.	86666	Carbohydrate ABC transporter substrate-binding protein_x000D_ CUT1 family	SAMN04490247_1349	EMBL-CDS:SDJ26265.1	Bacteria	Terrabacteria group	Firmicutes	Bacilli	Bacillales	Bacillaceae	Salimicrobium	Salimicrobium halophilum	None	PF01547	A0A1G8SBY8	1	Lipoprotein	23
A0A6L9SB83	Phytoactinopolyspora halotolerans.	1981512	Extracellular solute-binding protein	G1H10_13885	EMBL-CDS:NEE01260.1	Bacteria	Terrabacteria group	Actinobacteria	Actinomycetia	Jiangellales	Jiangellaceae	Phytoactinopolyspora	Phytoactinopolyspora halotolerans	None	PF01547	A0A6L9SB83	1	Other	24
A0A4R5D926	Jiangella asiatica.	2530372	Extracellular solute-binding protein	E1269_19165	EMBL-CDS:TDE07894.1	Bacteria	Terrabacteria group	Actinobacteria	Actinomycetia	Jiangellales	Jiangellaceae	Jiangella	Jiangella asiatica	None	PF01547	A0A4R5D926	1	Other	24
A0A418KQ15	Jiangella aurantiaca._x000D_Jiangella rhizosphaerae.	2293569_x000D_2530373	Extracellular solute-binding protein	DY240_14950_x000D_E1262_03420	EMBL-CDS:RIQ21609.1	Bacteria	Terrabacteria group	Actinobacteria	Actinomycetia	Jiangellales	Jiangellaceae	Jiangella	Jiangella aurantiaca_x000D_Jiangella rhizosphaerae	None	PF01547	A0A418KQ15_x000D_A0A4R5AI19	2	Lipoprotein	24
A0A2W2D1N1	Jiangella alba._x000D_Jiangella anatolica.	2670374_x000D_561176	Extracellular solute-binding protein_x000D_Multiple sugar transport system substrate-binding protein	C1I92_01010_x000D_SAMN04488561_4591	EMBL-CDS:PZF86423.1	Bacteria	Terrabacteria group	Actinobacteria	Actinomycetia	Jiangellales	Jiangellaceae	Jiangella	Jiangella alba_x000D_Jiangella anatolica	None	PF01547	A0A2W2D1N1_x000D_A0A1H5PKM9	2	Lipoprotein	24
A0A1H2HDE1	Jiangella alkaliphila._x000D_Jiangella mangrovi._x000D_Jiangella sp. DSM 45060._x000D_Jiangella ureilytica.	1524084_x000D_1798224_x000D_2530374_x000D_419479	Extracellular solute-binding protein_x000D_Multiple sugar transport system substrate-binding protein	E1212_03475_x000D_HD601_001932_x000D_SAMN04488563_0975_x000D_SAMN04515669_6087	GI:1086025134_x000D_EMBL-CDS:SDU29802.1	Bacteria	Terrabacteria group	Actinobacteria	Actinomycetia	Jiangellales	Jiangellaceae	Jiangella	Jiangella alkaliphila_x000D_Jiangella mangrovi_x000D_Jiangella sp. DSM 45060_x000D_Jiangella ureilytica	None	PF01547	A0A1H2HDE1_x000D_A0A1H2CHV7_x000D_A0A4R4RVT7_x000D_A0A7W9GP95	4	Lipoprotein	24
L9XIY6	Natronococcus jeotgali DSM 18795.	1227498	Transporter	C492_09270	GI:495698028_x000D_GI:445607805_x000D_EMBL-CDS:ELY61680.1_x000D_REFSEQ:WP_008422607.1	Archaea	NA-Archaea	Euryarchaeota	Stenosarchaea group	Natrialbales	Natrialbaceae	Natronococcus	Natronococcus jeotgali DSM 18795	None	PF13416	L9XIY6	1	Lipoprotein	25
A0A8J8TR23	Natronococcus pandeyae.	2055836	ABC transporter substrate-binding protein	CV102_18465	EMBL-CDS:TYL37284.1	Archaea	NA-Archaea	Euryarchaeota	Stenosarchaea group	Natrialbales	Natrialbaceae	Natronococcus	Natronococcus pandeyae	None	PF01547	A0A8J8TR23	1	Lipoprotein	25
A0A643JYK6	Haloferax marinisediminis._x000D_Haloferax sp. CBA1149.	2650753_x000D_2666142	Extracellular solute-binding protein	GJR98_15215_x000D_Hfx1149_15255	EMBL-CDS:KAB1185411.1	Archaea	NA-Archaea	Euryarchaeota	Stenosarchaea group	Haloferacales	Haloferacaceae	Haloferax	Haloferax marinisediminis_x000D_Haloferax sp. CBA1149	None	PF01547	A0A643JYK6_x000D_A0A6G1Z6F2	2	Lipoprotein	25
A0A285NSF8	Natronoarchaeum philippinense.	558529	Carbohydrate ABC transporter substrate-binding protein_x000D_ CUT1 family	SAMN06269185_1748	EMBL-CDS:SNZ12452.1	Archaea	NA-Archaea	Euryarchaeota	Stenosarchaea group	Halobacteriales	Natronoarchaeaceae	Natronoarchaeum	Natronoarchaeum philippinense	None	PF13416	A0A285NSF8	1	Lipoprotein	25
A0A1D2QFB6	Haladaptatus litoreus._x000D_Haladaptatus paucihalophilus DX253._x000D_Haladaptatus sp. W1.	1897478_x000D_553468_x000D_797209	ABC transporter substrate-binding protein_x000D_Carbohydrate ABC transporter substrate-binding protein_x000D_ CUT1 family	BG842_23060_x000D_BG842_26240_x000D_SAMN05421858_4522	GI:1063453059_x000D_GI:1063840513_x000D_EMBL-CDS:ODR81587.1_x000D_REFSEQ:WP_069450931.1	Archaea	NA-Archaea	Euryarchaeota	Stenosarchaea group	Halobacteriales	Halobacteriaceae	Haladaptatus	Haladaptatus litoreus_x000D_Haladaptatus paucihalophilus DX253_x000D_Haladaptatus sp. W1	None	PF13416	A0A1D2QFB6_x000D_A0A1D2QHK6_x000D_A0A1N7EUV2_x000D_E7QVY6	4	Lipoprotein	25
A0A8J2VHE1	Marinithermofilum abyssi.	1571185	Sugar ABC transporter substrate-binding protein	GCM10011571_16550	EMBL-CDS:GGE15615.1	Bacteria	Terrabacteria group	Firmicutes	Bacilli	Bacillales	Thermoactinomycetaceae	Marinithermofilum	Marinithermofilum abyssi	None	PF01547	A0A8J2VHE1	1	Lipoprotein	26
A0A316DF49	Tumebacillus permanentifrigoris.	378543	Carbohydrate ABC transporter substrate-binding protein (CUT1 family)	C7459_101441	EMBL-CDS:PWK16575.1	Bacteria	Terrabacteria group	Firmicutes	Bacilli	Bacillales	Alicyclobacillaceae	Tumebacillus	Tumebacillus permanentifrigoris	None	PF13416	A0A316DF49	1	Lipoprotein	26
A0A2W1NRS1	Paenibacillus xerothermodurans.	1977292	Carbohydrate ABC transporter substrate-binding protein	CBW46_000110	EMBL-CDS:PZE22245.1	Bacteria	Terrabacteria group	Firmicutes	Bacilli	Bacillales	Paenibacillaceae	Paenibacillus	Paenibacillus xerothermodurans	None	PF01547	A0A2W1NRS1	1	Lipoprotein	26
A0A1H8AK21	Lihuaxuella thermophila.	1173111	Multiple sugar transport system substrate-binding protein	SAMN05444955_101163	EMBL-CDS:SEM70344.1	Bacteria	Terrabacteria group	Firmicutes	Bacilli	Bacillales	Thermoactinomycetaceae	Lihuaxuella	Lihuaxuella thermophila	None	PF01547	A0A1H8AK21	1	Lipoprotein	26
A0A023CPG1	Parageobacillus genomosp. 1.	1295642	Extracellular solute-binding protein	H839_06059	GI:612119171_x000D_EMBL-CDS:EZP77183.1	Bacteria	Terrabacteria group	Firmicutes	Bacilli	Bacillales	Bacillaceae	Parageobacillus	Parageobacillus genomosp. 1	None	PF01547	A0A023CPG1	1	Lipoprotein	26
A0A852U660	Pseudoclavibacter sp. JAI123._x000D_Pseudoclavibacter sp. RFBA6._x000D_Pseudoclavibacter sp. RFBB5.	2080573_x000D_2080574_x000D_2723065	Multiple sugar transport system substrate-binding protein_x000D_Sugar ABC transporter substrate-binding protein_x000D_Sugar-binding protein	C5B97_00960_x000D_C5C17_00780_x000D_HDC34_000686	EMBL-CDS:NYF12392.1	Bacteria	Terrabacteria group	Actinobacteria	Actinomycetia	Micrococcales	Microbacteriaceae	Pseudoclavibacter	Pseudoclavibacter sp. JAI123_x000D_Pseudoclavibacter sp. RFBA6_x000D_Pseudoclavibacter sp. RFBB5	None	PF13416	A0A852U660_x000D_A0A2S5WV37_x000D_A0A2S5XA79	3	Lipoprotein	27
A0A562IIS3	Micromonospora olivasterospora.	1880	Multiple sugar transport system substrate-binding protein	JD77_05559	EMBL-CDS:TWH70534.1	Bacteria	Terrabacteria group	Actinobacteria	Actinomycetia	Micromonosporales	Micromonosporaceae	Micromonospora	Micromonospora olivasterospora	None	PF01547	A0A562IIS3	1	Lipoprotein	27
A0A2S5WLA3	Pseudoclavibacter sp. 8L._x000D_Pseudoclavibacter sp. RFBG4.	2080575_x000D_2653162	Sugar-binding protein	C5E10_12925_x000D_PSCLAVI8L_110044	EMBL-CDS:PPG28782.1	Bacteria	Terrabacteria group	Actinobacteria	Actinomycetia	Micrococcales	Microbacteriaceae	Pseudoclavibacter	Pseudoclavibacter sp. 8L_x000D_Pseudoclavibacter sp. RFBG4	None	PF13416	A0A2S5WLA3_x000D_A0A653MTJ8	2	Lipoprotein	27
A0A1I4MCS9	Leifsonia sp. CL147.	1798215	Multiple sugar transport system substrate-binding protein	SAMN04515692_12134	EMBL-CDS:SFM01064.1	Bacteria	Terrabacteria group	Actinobacteria	Actinomycetia	Micrococcales	Microbacteriaceae	Leifsonia	Leifsonia sp. CL147	None	PF13416	A0A1I4MCS9	1	Lipoprotein	27
A0A0Q5C7Y0	Rathayibacter caricis DSM 15933._x000D_Rathayibacter sp. Leaf299._x000D_Rathayibacter sp. VKM Ac-2630.	1328867_x000D_1736328_x000D_1938617	Sugar ABC transporter substrate-binding protein	ASF48_02790_x000D_B0T42_05615_x000D_C1I63_07475	GI:944967085_x000D_GI:946863113_x000D_EMBL-CDS:KQQ22162.1_x000D_REFSEQ:WP_055786035.1	Bacteria	Terrabacteria group	Actinobacteria	Actinomycetia	Micrococcales	Microbacteriaceae	Rathayibacter	Rathayibacter caricis DSM 15933_x000D_Rathayibacter sp. Leaf299_x000D_Rathayibacter sp. VKM Ac-2630	None	PF13416	A0A0Q5C7Y0_x000D_A0A1V2ZFE5_x000D_A0A2T4UT85	3	Lipoprotein	27
A0A8J7ZN33	Halobacteriales archaeon QS_9_68_17._x000D_Halostella sp. JP-L12.	1919191_x000D_2716716	ABC transporter substrate-binding protein_x000D_Extracellular solute-binding protein	BRD03_14720_x000D_G9464_02380	EMBL-CDS:NHN46449.1	Archaea	NA-Archaea	Euryarchaeota	Stenosarchaea group	Halobacteriales	Natronoarchaeaceae_x000D_unclassified Halobacteria	Halostella_x000D_NA	Halobacteriales archaeon QS_9_68_17_x000D_Halostella sp. JP-L12	None	PF13416	A0A8J7ZN33_x000D_A0A2R6K9D6	2	Lipoprotein	28
A0A6G8T3Y5	Haloarcula sp. JP-L23.	2716717	Extracellular solute-binding protein	G9465_02970	EMBL-CDS:QIO21374.1	Archaea	NA-Archaea	Euryarchaeota	Stenosarchaea group	Halobacteriales	Haloarculaceae	Haloarcula	Haloarcula sp. JP-L23	None	PF13416	A0A6G8T3Y5	1	Lipoprotein	28
A0A1I6IRT7	Halogeometricum rufum._x000D_Halogeometricum sp. CBA1124.	2668071_x000D_553469	Extracellular solute-binding protein_x000D_Multiple sugar transport system substrate-binding protein	GJ632_13875_x000D_SAMN04487947_3618	EMBL-CDS:SFR69442.1	Archaea	NA-Archaea	Euryarchaeota	Stenosarchaea group	Haloferacales	Haloferacaceae	Halogeometricum	Halogeometricum rufum_x000D_Halogeometricum sp. CBA1124	None	PF13416	A0A1I6IRT7_x000D_A0A6G2FZB1	2	Lipoprotein	28
A0A1I6IAV0	Halogeometricum limi.	555875	Multiple sugar transport system substrate-binding protein	SAMN04488124_2911	EMBL-CDS:SFR63510.1	Archaea	NA-Archaea	Euryarchaeota	Stenosarchaea group	Haloferacales	Haloferacaceae	Halogeometricum	Halogeometricum limi	None	PF13416	A0A1I6IAV0	1	Lipoprotein	28
A0A8H9GDJ7	Promicromonospora citrea.	43677	Bicyclomycin resistance protein	GCM10010102_03360	EMBL-CDS:GGM10822.1	Bacteria	Terrabacteria group	Actinobacteria	Actinomycetia	Micrococcales	Promicromonosporaceae	Promicromonospora	Promicromonospora citrea	None	PF01547	A0A8H9GDJ7	1	Lipoprotein	29
A0A7W3PGS1	Promicromonospora sukumoe.	88382	Multiple sugar transport system substrate-binding protein	FHX71_004906	EMBL-CDS:MBA8810899.1	Bacteria	Terrabacteria group	Actinobacteria	Actinomycetia	Micrococcales	Promicromonosporaceae	Promicromonospora	Promicromonospora sukumoe	None	PF01547	A0A7W3PGS1	1	Lipoprotein	29
A0A6M1QU87	Nocardioides sp. KC13.	2711220	Extracellular solute-binding protein	G5C66_11770	EMBL-CDS:NGN93415.1	Bacteria	Terrabacteria group	Actinobacteria	Actinomycetia	Propionibacteriales	Nocardioidaceae	Nocardioides	Nocardioides sp. KC13	None	PF01547	A0A6M1QU87	1	Lipoprotein	29
A0A2T6L9P5	Promicromonospora sp. AC04.	2135723	Carbohydrate ABC transporter substrate-binding protein (CUT1 family)	C8K30_103369	EMBL-CDS:PUB28943.1	Bacteria	Terrabacteria group	Actinobacteria	Actinomycetia	Micrococcales	Promicromonosporaceae	Promicromonospora	Promicromonospora sp. AC04	None	PF01547	A0A2T6L9P5	1	Lipoprotein	29
A0A8G1IZV9	Glycomyces sp. TRM65418.	2867006	Extracellular solute-binding protein	K3N28_16655	EMBL-CDS:QZD54365.1	Bacteria	Terrabacteria group	Actinobacteria	Actinomycetia	Glycomycetales	Glycomycetaceae	Glycomyces	Glycomyces sp. TRM65418	None	PF13416	A0A8G1IZV9	1	Lipoprotein	30
A0A4S8QF50	Glycomyces buryatensis.	2570927	Extracellular solute-binding protein	FAB82_10575	EMBL-CDS:THV41545.1	Bacteria	Terrabacteria group	Actinobacteria	Actinomycetia	Glycomycetales	Glycomycetaceae	Glycomyces	Glycomyces buryatensis	None	PF01547	A0A4S8QF50	1	Lipoprotein	30
A0A1G9HBF0	Glycomyces albidus._x000D_Glycomyces artemisiae._x000D_Glycomyces sambucus._x000D_Glycomyces terrestris.	1076443_x000D_2493553_x000D_2656774_x000D_380244	Carbohydrate ABC transporter substrate-binding protein (CUT1 family)_x000D_Carbohydrate ABC transporter substrate-binding protein_x000D_ CUT1 family_x000D_Extracellular solute-binding protein	B0I28_10237_x000D_EIW28_22525_x000D_GFD30_09285_x000D_HOQ43_09005_x000D_SAMN05216298_2741	EMBL-CDS:SDL10165.1	Bacteria	Terrabacteria group	Actinobacteria	Actinomycetia	Glycomycetales	Glycomycetaceae	Glycomyces	Glycomyces albidus_x000D_Glycomyces artemisiae_x000D_Glycomyces sambucus_x000D_Glycomyces terrestris	None	PF01547_x000D_PF13416	A0A1G9HBF0_x000D_A0A2T0UR93_x000D_A0A426US56_x000D_A0A6L5G7X4_x000D_A0A850C2Q0	5	Lipoprotein	30
A0A1G7D4Z2	Glycomyces harbinensis.	58114	Multiple sugar transport system substrate-binding protein	SAMN05216270_1238	EMBL-CDS:SDE46587.1	Bacteria	Terrabacteria group	Actinobacteria	Actinomycetia	Glycomycetales	Glycomycetaceae	Glycomyces	Glycomyces harbinensis	None	PF01547	A0A1G7D4Z2	1	Lipoprotein	30
A0A7Y4RCJ9	Anaerolineales bacterium.	2073117	Sugar ABC transporter substrate-binding protein	HOP27_00860	EMBL-CDS:NOT03127.1	Bacteria	Terrabacteria group	Chloroflexi	Anaerolineae	Anaerolineales	unclassified Anaerolineal	NA	Anaerolineales bacterium	None	PF01547	A0A7Y4RCJ9	1	Lipoprotein	31
A0A7C4ZZ33	Anaerolineae bacterium.	2052143	Sugar ABC transporter substrate-binding protein	ENR34_20505	EMBL-CDS:HGY51095.1	Bacteria	Terrabacteria group	Chloroflexi	Anaerolineae	unclassified Anaerolineae	NA	NA	Anaerolineae bacterium	None	PF01547	A0A7C4ZZ33	1	Lipoprotein	31
A0A419E194	Anaerolineaceae bacterium.	2024896	Sugar ABC transporter substrate-binding protein	C4583_18395	EMBL-CDS:RJP46688.1	Bacteria	Terrabacteria group	Chloroflexi	Anaerolineae	Anaerolineales	Anaerolineaceae	unclassified Anaerolineaceae	Anaerolineaceae bacterium	None	PF01547	A0A419E194	1	Lipoprotein	31
A0A3M1HNC1	Caldilineae bacterium.	2420332	Sugar ABC transporter substrate-binding protein	D6775_09385	EMBL-CDS:RME82978.1	Bacteria	Terrabacteria group	Chloroflexi	Caldilineae	unclassified Caldilineae	NA	NA	Caldilineae bacterium	None	PF01547	A0A3M1HNC1	1	Lipoprotein	31
A0A7W7VDJ0	Actinophytocola algeriensis.	1768010	Multiple sugar transport system substrate-binding protein	FHR82_002351	EMBL-CDS:MBB4906134.1	Bacteria	Terrabacteria group	Actinobacteria	Actinomycetia	Pseudonocardiales	Pseudonocardiaceae	Actinophytocola	Actinophytocola algeriensis	None	PF01547	A0A7W7VDJ0	1	Lipoprotein	32
A0A4V2S3A6	Kribbella sp. VKM Ac-2541.	2512217	Multiple sugar transport system substrate-binding protein	EV646_112228	EMBL-CDS:TCO43650.1	Bacteria	Terrabacteria group	Actinobacteria	Actinomycetia	Propionibacteriales	Kribbellaceae	Kribbella	Kribbella sp. VKM Ac-2541	None	PF01547	A0A4V2S3A6	1	Lipoprotein	32
A0A4R7W4E4	Actinophytocola oryzae.	502181	Carbohydrate ABC transporter substrate-binding protein (CUT1 family)	CLV71_101437	EMBL-CDS:TDV57566.1	Bacteria	Terrabacteria group	Actinobacteria	Actinomycetia	Pseudonocardiales	Pseudonocardiaceae	Actinophytocola	Actinophytocola oryzae	None	PF01547	A0A4R7W4E4	1	Lipoprotein	32
A0A4R6J304	Kribbella sp. VKM Ac-2527.	2512215	Multiple sugar transport system substrate-binding protein	EV643_1457	EMBL-CDS:TDO29663.1	Bacteria	Terrabacteria group	Actinobacteria	Actinomycetia	Propionibacteriales	Kribbellaceae	Kribbella	Kribbella sp. VKM Ac-2527	None	PF01547	A0A4R6J304	1	Lipoprotein	32
A0A7Y6IAF7	Nonomuraea montanisoli.	2741721	Sugar ABC transporter substrate-binding protein	HTZ77_24820	EMBL-CDS:NUW34633.1	Bacteria	Terrabacteria group	Actinobacteria	Actinomycetia	Streptosporangiales	Streptosporangiaceae	Nonomuraea	Nonomuraea montanisoli	None	PF13416	A0A7Y6IAF7	1	Lipoprotein	33
A0A1G8SXF0	Arthrobacter cupressi.	1045773	Multiple sugar transport system substrate-binding protein	SAMN05216555_109154	EMBL-CDS:SDJ33854.1	Bacteria	Terrabacteria group	Actinobacteria	Actinomycetia	Micrococcales	Micrococcaceae	Arthrobacter	Arthrobacter cupressi	None	PF13416	A0A1G8SXF0	1	Lipoprotein	33
A0A0Q9SF63	Phycicoccus sp. Soil803.	1736415	ABC transporter substrate-binding protein	ASG95_02970	GI:950481440_x000D_GI:946473575_x000D_EMBL-CDS:KRF23660.1_x000D_REFSEQ:WP_057376508.1	Bacteria	Terrabacteria group	Actinobacteria	Actinomycetia	Micrococcales	Intrasporangiaceae	Phycicoccus	Phycicoccus sp. Soil803	None	PF13416	A0A0Q9SF63	1	Lipoprotein	33
A0A0D1C3Q8	Arthrobacter sp. SPG23.	1610703	SPG23_c28_x000D_ whole genome shotgun sequence	TV39_19400	GI:759775365_x000D_GI:757622552_x000D_EMBL-CDS:KIS25676.1_x000D_REFSEQ:WP_043484889.1	Bacteria	Terrabacteria group	Actinobacteria	Actinomycetia	Micrococcales	Micrococcaceae	Arthrobacter	Arthrobacter sp. SPG23	None	PF13416	A0A0D1C3Q8	1	Lipoprotein	33
I2F6T5	Mesotoga infera._x000D_Mesotoga prima MesG1.Ag.4.2._x000D_Mesotoga sp. B105.6.4._x000D_Mesotoga sp. BH458_6_3_2_1._x000D_Mesotoga sp. Brook.08.105.5.1._x000D_Mesotoga sp. H07.pep.5.3._x000D_Mesotoga sp. H07pep.5.4._x000D_Mesotoga sp. SC_4PWA21._x000D_Mesotoga sp. SC_NapDC._x000D_Mesotoga sp. TolDC.	1236046_x000D_1389250_x000D_1421002_x000D_1421003_x000D_1437446_x000D_1463664_x000D_1487952_x000D_1499972_x000D_1582224_x000D_660470	ABC transporter substrate-binding protein_x000D_ABC-type sugar transport system_x000D_ periplasmic component_x000D_Sugar ABC transporter substrate-binding protein	DS67_06720_x000D_EU77_09670_x000D_LH53_07635_x000D_RJ60_09845_x000D_Theba_1995_x000D_V512_007720_x000D_V513_00270_x000D_Y696_06855_x000D_Y697_09450	GI:387859547_x000D_EMBL-CDS:AFK07638.1_x000D_REFSEQ:WP_014731427.1	Bacteria	NA-Bacteria	Thermotogae	Thermotogae	Kosmotogales	Kosmotogaceae	Mesotoga	Mesotoga infera_x000D_Mesotoga prima MesG1.Ag.4.2_x000D_Mesotoga sp. B105.6.4_x000D_Mesotoga sp. BH458_6_3_2_1_x000D_Mesotoga sp. Brook.08.105.5.1_x000D_Mesotoga sp. H07.pep.5.3_x000D_Mesotoga sp. H07pep.5.4_x000D_Mesotoga sp. SC_4PWA21_x000D_Mesotoga sp. SC_NapDC_x000D_Mesotoga sp. TolDC	None	PF01547_x000D_PF13416	I2F6T5_x000D_A0A101I5K8_x000D_A0A2G8DMQ1_x000D_A0A2K1SGZ2_x000D_A0A2T7N6K6_x000D_A0A2W1AYM4_x000D_A0A318CM39_x000D_A0A328IPF6_x000D_A0A421CC41_x000D_A0A421CDP5	10	Secreted	34
A0A7Z7PP98	Mesotoga infera._x000D_Thermotogaceae bacterium.	1236046_x000D_2268206	Extracellular solute-binding protein_x000D_Extracellular solute-binding protein family 1	GX457_06585_x000D_MESINF_1368	EMBL-CDS:SSC12812.1	Bacteria	NA-Bacteria	Thermotogae	Thermotogae	Kosmotogales_x000D_Thermotogales	Kosmotogaceae_x000D_Thermotogaceae	Mesotoga_x000D_unclassified Thermotogaceae	Mesotoga infera_x000D_Thermotogaceae bacterium	None	PF13416	A0A7Z7PP98_x000D_A0A7X7W7N4	2	Secreted	34
A0A1M5T0L7	Thermosipho atlanticus DSM 15807.	1123380	Carbohydrate ABC transporter substrate-binding protein_x000D_ CUT1 family	SAMN02745199_1104	GI:1120205406_x000D_EMBL-CDS:SHH44331.1_x000D_REFSEQ:WP_073073055.1	Bacteria	NA-Bacteria	Thermotogae	Thermotogae	Thermotogales	Fervidobacteriaceae	Thermosipho	Thermosipho atlanticus DSM 15807	None	PF13416	A0A1M5T0L7	1	Secreted	34
C1D230	Deinococcus deserti (strain DSM 17065 / CIP 109153 / LMG 22923 / VCD115)	546414	Putative sugar ABC transporter_x000D_ periplasmic component	Deide_1p00660	GI:502016812_x000D_GI:226319474_x000D_EMBL-CDS:ACO47469.1_x000D_REFSEQ:WP_012694592.1	Bacteria	Terrabacteria group	Deinococcus-Thermus	Deinococci	Deinococcales	Deinococcaceae	Deinococcus	Deinococcus deserti VCD115	None	PF01547	C1D230	1	Secreted	35
A0A318SHE2	Deinococcus yavapaiensis KR-236.	694435	Carbohydrate ABC transporter substrate-binding protein (CUT1 family)	DES52_11839	EMBL-CDS:PYE50422.1	Bacteria	Terrabacteria group	Deinococcus-Thermus	Deinococci	Deinococcales	Deinococcaceae	Deinococcus	Deinococcus yavapaiensis KR-236	None	PF13416	A0A318SHE2	1	Secreted	35
A0A016QTA1	Deinococcus metallilatus._x000D_Deinococcus phoenicis.	1211322_x000D_1476583	Extracellular solute-binding protein_x000D_Sugar ABC transporter substrate-binding protein	DEIPH_ctg011orf0221	GI:597709006_x000D_GI:736327385_x000D_EMBL-CDS:EYB69226.1_x000D_REFSEQ:WP_034354163.1	Bacteria	Terrabacteria group	Deinococcus-Thermus	Deinococci	Deinococcales	Deinococcaceae	Deinococcus	Deinococcus metallilatus_x000D_Deinococcus phoenicis	None	PF13416	A0A016QTA1_x000D_A0A7W8I3S2	2	Secreted	35
T0MQD5	candidate division Zixibacteria bacterium RBG-1.	1379698	Extracellular solute-binding protein family 1	RBG1_1C00001G0884	GI:530551886_x000D_EMBL-CDS:EQB63305.1	Bacteria	FCB group	candidate division Zixibacteri	unclassified candidate di	NA	NA	NA	candidate division Zixibacteria bacterium RBG-1	None	PF01547	T0MQD5	1	Lipoprotein	36
A0A7C5F5S8	candidate division Zixibacteria bacterium.	2053527	Extracellular solute-binding protein	ENR26_07005	EMBL-CDS:HGZ56521.1	Bacteria	FCB group	candidate division Zixibacteri	unclassified candidate di	NA	NA	NA	candidate division Zixibacteria bacterium	None	PF13416	A0A7C5F5S8	1	Lipoprotein	36
A0A1F4X739	candidate division Zixibacteria bacterium RBG_16_40_9.	1802783	ABC transporter substrate-binding protein	A2145_03785	GI:1082972454_x000D_EMBL-CDS:OGC77494.1	Bacteria	FCB group	candidate division Zixibacteri	unclassified candidate di	NA	NA	NA	candidate division Zixibacteria bacterium RBG_16_4	None	PF13416	A0A1F4X739	1	Lipoprotein	36
A0A523SC27	Actinomycetia bacterium.	1883427	Extracellular solute-binding protein	E3J77_02030	EMBL-CDS:TET15577.1	Bacteria	Terrabacteria group	Actinobacteria	Actinomycetia	unclassified Actinomycetia	NA	NA	Actinomycetia bacterium	None	PF01547	A0A523SC27	1	Lipoprotein	37
A0A3D4YW67	Atribacter laminatus._x000D_Candidatus Atribacteria bacterium ADurb.Bin276._x000D_Candidatus Atribacteria bacterium.	1852833_x000D_2053509_x000D_2847778	Putative ABC transporter-binding protein_x000D_Sugar ABC transporter substrate-binding protein	BWY41_01438_x000D_DF698_07110_x000D_GX009_02800_x000D_GX428_06020_x000D_GX432_12960_x000D_RT761_02110	EMBL-CDS:HCU22636.1	Bacteria	NA-Bacteria	Atribacterota	Atribacteria_x000D_unclassified Atribacterot	Atribacterales_x000D_NA	Atribacteraceae_x000D_NA	Atribacter_x000D_NA	Atribacter laminatus_x000D_Candidatus Atribacteria bacterium_x000D_Candidatus Atribacteria bacterium ADurb.Bin276	None	PF13416	A0A3D4YW67_x000D_A0A1V5SQK8_x000D_A0A7C6BIR4_x000D_A0A7T1AMY0_x000D_A0A7X8CMQ2_x000D_A0A847MF53	6	Secreted	37
A0A0S7ZP61	Spirochaetes bacterium DG_61.	1704237	ABC transporter substrate-binding protein	AMS17_03830	GI:931400226_x000D_EMBL-CDS:KPJ88903.1	Bacteria	NA-Bacteria	Spirochaetes	unclassified Spirochaetes	NA	NA	NA	Spirochaetes bacterium DG_61	None	PF13416	A0A0S7ZP61	1	Secreted	37
M1WMS8	Pseudodesulfovibrio piezophilus (strain DSM 21447 / JCM 15486 / C1TLV30)	1322246	Transporter	BN4_12707	GI:451897061_x000D_GI:505228880_x000D_EMBL-CDS:CCH49940.1_x000D_REFSEQ:WP_015415982.1	Bacteria	NA-Bacteria	Proteobacteria	Deltaproteobacteria	Desulfovibrionales	Desulfovibrionaceae	Pseudodesulfovibrio	Pseudodesulfovibrio piezophilus C1TLV30	None	PF01547	M1WMS8	1	Lipoprotein	38
A0A1J5MW64	Pseudodesulfovibrio hydrargyri.	2125990	Glycerol-3-phosphate transporter periplasmic binding protein	BerOc1_02755	GI:1101480311_x000D_EMBL-CDS:OIQ50813.1	Bacteria	NA-Bacteria	Proteobacteria	Deltaproteobacteria	Desulfovibrionales	Desulfovibrionaceae	Pseudodesulfovibrio	Pseudodesulfovibrio hydrargyri	None	PF01547	A0A1J5MW64	1	Secreted	38
A0A126QS57	Pseudodesulfovibrio indicus.	1716143	Extracellular solute-binding protein	AWY79_16445	GI:998155316_x000D_GI:1055056561_x000D_EMBL-CDS:AMK12579.1	Bacteria	NA-Bacteria	Proteobacteria	Deltaproteobacteria	Desulfovibrionales	Desulfovibrionaceae	Pseudodesulfovibrio	Pseudodesulfovibrio indicus	None	PF01547	A0A126QS57	1	Secreted	38
A0A1N7B6P6	Bosea sp._x000D_Bosea sp. TND4EK4.	1871050_x000D_1907408	ABC transporter substrate-binding protein_x000D_Carbohydrate ABC transporter substrate-binding protein_x000D_ CUT1 family	EPO59_07635_x000D_SAMN05880592_12317	GI:1134200108_x000D_EMBL-CDS:SIR47025.1_x000D_REFSEQ:WP_076442407.1	Bacteria	NA-Bacteria	Proteobacteria	Alphaproteobacteria	Hyphomicrobiales	Boseaceae	Bosea	Bosea sp._x000D_Bosea sp. TND4EK4	None	PF13416	A0A1N7B6P6_x000D_A0A521LIY5	2	Secreted	39
A0A140IDH7	Thauera humireducens._x000D_Thauera propionica._x000D_Thauera sp. 63.	1134435_x000D_2019431_x000D_497321	ABC transporter substrate-binding protein_x000D_Glycerol-3-phosphate-binding periplasmic protein	AC731_001875_x000D_C664_02570_x000D_CGK74_13455	GI:880985242_x000D_GI:1003326584_x000D_EMBL-CDS:AMO35802.1_x000D_REFSEQ:WP_048708906.1	Bacteria	NA-Bacteria	Proteobacteria	Betaproteobacteria	Rhodocyclales	Zoogloeaceae	Thauera	Thauera humireducens_x000D_Thauera propionica_x000D_Thauera sp. 63	None	PF13416	A0A140IDH7_x000D_A0A235EW37_x000D_N6XDB5	3	Secreted	39
A0A0H4WAB8	Bordetella genomosp. 1._x000D_Bordetella genomosp. 12._x000D_Bordetella hinzii._x000D_Bordetella pseudohinzii.	103855_x000D_1331258_x000D_1395607_x000D_463035	ABC transporter substrate-binding protein_x000D_Glycerol-3-phosphate transporter periplasmic binding protein	CAL22_00610_x000D_CEG14_00580_x000D_ERS370011_01568	GI:890880671_x000D_GI:890885605_x000D_GI:657873239_x000D_GI:1551578098_x000D_EMBL-CDS:AKQ57819.1_x000D_EMBL-CDS:AZW16816.1_x000D_REFSEQ:WP_029577806.1	Bacteria	NA-Bacteria	Proteobacteria	Betaproteobacteria	Burkholderiales	Alcaligenaceae	Bordetella	Bordetella genomosp. 1_x000D_Bordetella genomosp. 12_x000D_Bordetella hinzii_x000D_Bordetella pseudohinzii	None	PF13416	A0A0H4WAB8_x000D_A0A0J6F2G1_x000D_A0A261SSD8_x000D_A0A261VU20	4	Secreted	39
A0A559JT92	Cohnella terricola.	1289167	Extracellular solute-binding protein	FPZ45_03940	EMBL-CDS:TVY03050.1	Bacteria	Terrabacteria group	Firmicutes	Bacilli	Bacillales	Paenibacillaceae	Cohnella	Cohnella terricola	None	PF13416	A0A559JT92	1	Lipoprotein	40
A0A410X1M4	Paenibacillus chitinolyticus._x000D_Paenibacillus sp. HGF7._x000D_Paenibacillus sp. UNC499MF.	1502751_x000D_79263_x000D_944559	ABC transporter substrate-binding protein_x000D_ABC transporter_x000D_ solute-binding protein_x000D_Multiple sugar transport system substrate-binding protein	HMPREF9413_1570_x000D_PC41400_23595_x000D_SAMN02799616_00160	GI:754869586_x000D_EMBL-CDS:QAV20497.1_x000D_REFSEQ:WP_042230205.1	Bacteria	Terrabacteria group	Firmicutes	Bacilli	Bacillales	Paenibacillaceae	Paenibacillus	Paenibacillus chitinolyticus_x000D_Paenibacillus sp. HGF7_x000D_Paenibacillus sp. UNC499MF	None	PF13416	A0A410X1M4_x000D_A0A1H5S908_x000D_F5LJ80	3	Lipoprotein	40
A0A0J1IKV3	Niallia circulans	1397	ABC transporter substrate-binding protein	ABW02_10905_x000D_C2I06_15285	GI:844801092_x000D_GI:837643673_x000D_EMBL-CDS:KLV26597.1	Bacteria	Terrabacteria group	Firmicutes	Bacilli	Bacillales	Bacillaceae	Niallia	Niallia circulans	None	PF01547	A0A0J1IKV3_x000D_A0A3G4Z509	2	Lipoprotein	40
A0A2N3AKJ2	Candidatus Atribacteria bacterium HGW-Atribacteria-1._x000D_Candidatus Atribacteria bacterium._x000D_Parcubacteria bacterium 34_609.	1641386_x000D_2013676_x000D_2053509	Bicyclomycin resistance protein_x000D_Carbohydrate ABC transporter substrate-binding protein_x000D_ CUT1 family_x000D_Sugar ABC transporter substrate-binding protein	CVT91_11780_x000D_DCK79_05115_x000D_DHW70_05805_x000D_XD85_0004	EMBL-CDS:PKP56963.1	Bacteria	Bacteria incertae sedis_x000D_NA-Bacteria	Atribacterota_x000D_Candidatus Parcubacteria	unclassified Atribacterot_x000D_unclassified Parcubacteri	NA	NA	NA	Candidatus Atribacteria bacterium_x000D_Candidatus Atribacteria bacterium HGW-Atribacteria_x000D_Parcubacteria bacterium 34_609	None	PF01547	A0A2N3AKJ2_x000D_A0A101GY17_x000D_A0A3C0L9G4_x000D_A0A3D3DH47	4	Other	41
A0A661TMR3	Candidatus Nealsonbacteria bacterium.	2093793	Carbohydrate ABC transporter substrate-binding protein	DRH33_06260	EMBL-CDS:RLC36978.1	Bacteria	Bacteria incertae sedis	Candidatus Nealsonbacteria	NA	NA	NA	NA	Candidatus Nealsonbacteria bacterium	None	PF01547	A0A661TMR3	1	Secreted	41
A0A7V2JFB5	Thermotogaceae bacterium.	2268206	Sugar ABC transporter substrate-binding protein	ENF81_08000	EMBL-CDS:HEW92468.1	Bacteria	NA-Bacteria	Thermotogae	Thermotogae	Thermotogales	Thermotogaceae	unclassified Thermotogaceae	Thermotogaceae bacterium	None	PF13416	A0A7V2JFB5	1	Other	42
A0A660QX77	Thermotogae bacterium.	2053689	Sugar ABC transporter substrate-binding protein	DRP33_00645	EMBL-CDS:RKX43678.1	Bacteria	NA-Bacteria	Thermotogae	unclassified Thermotogae	NA	NA	NA	Thermotogae bacterium	None	PF13416	A0A660QX77	1	Other	42
D2AQE3	Streptosporangium canum._x000D_Streptosporangium roseum (strain ATCC 12428 / DSM 43021 / JCM 3005 / NI9100)	324952_x000D_479432	ABC-type sugar transport system periplasmic component-like protein_x000D_Carbohydrate ABC transporter substrate-binding protein_x000D_ CUT1 family	SAMN05216275_103423_x000D_Sros_1494	GI:502651978_x000D_GI:270506209_x000D_EMBL-CDS:ACZ84487.1_x000D_REFSEQ:WP_012888232.1	Bacteria	Terrabacteria group	Actinobacteria	Actinomycetia	Streptosporangiales	Streptosporangiaceae	Streptosporangium	Streptosporangium canum_x000D_Streptosporangium roseum DSM 43021	None	PF13416	D2AQE3_x000D_A0A1I3IUR1	2	Lipoprotein	43
A0A239M4X4	Streptosporangium sp. 'caverna'._x000D_Streptosporangium subroseum.	106412_x000D_2202249	Carbohydrate ABC transporter substrate-binding protein_x000D_ CUT1 family_x000D_Sugar-binding protein	DKM19_05920_x000D_SAMN05216276_103815	EMBL-CDS:SNT37917.1	Bacteria	Terrabacteria group	Actinobacteria	Actinomycetia	Streptosporangiales	Streptosporangiaceae	Streptosporangium	Streptosporangium sp. 'caverna'_x000D_Streptosporangium subroseum	None	PF13416	A0A239M4X4_x000D_A0A2Z3UK32	2	Lipoprotein	43
R5BVU2	Dorea formicigenerans._x000D_Veillonella sp. CAG:933.	1262980_x000D_39486	Extracellular solute-binding protein_x000D_Sugar ABC transporter substrate-binding protein	BN814_00046_x000D_DXB12_09725	EMBL-CDS:CCX56797.1	Bacteria	Terrabacteria group	Firmicutes	Clostridia_x000D_Negativicutes	Eubacteriales_x000D_Veillonellales	Lachnospiraceae_x000D_Veillonellaceae	Dorea_x000D_Veillonella	Dorea formicigenerans_x000D_Veillonella sp. CAG:933	None	PF01547	R5BVU2_x000D_A0A3E5GS74	2	Lipoprotein	44
A0A7X5IZF1	Lachnospiraceae bacterium.	1898203	Sugar ABC transporter substrate-binding protein	D3Z62_18405	EMBL-CDS:NBJ02030.1	Bacteria	Terrabacteria group	Firmicutes	Clostridia	Eubacteriales	Lachnospiraceae	unclassified Lachnospiraceae	Lachnospiraceae bacterium	None	PF01547	A0A7X5IZF1	1	Secreted	44
A0A653MMG6	Microbacterium sp. 8M.	2653153	Carbohydrate ABC transporter substrate-binding protein_x000D_ CUT1 family	MICRO8M_100153	EMBL-CDS:VXB05550.1	Bacteria	Terrabacteria group	Actinobacteria	Actinomycetia	Micrococcales	Microbacteriaceae	Microbacterium	Microbacterium sp. 8M	None	PF13416	A0A653MMG6	1	Lipoprotein	45
A0A0F0LH50	Microbacterium azadirachtae._x000D_Microbacterium sp. 13-71-7._x000D_Microbacterium sp. MYb64.	1848691_x000D_1970399_x000D_582680	ABC transporter substrate-binding protein_x000D_Carbohydrate ABC transporter substrate-binding protein_x000D_ CUT1 family_x000D_Putative ABC transporter-binding protein	B7X32_06950_x000D_CQ044_03020_x000D_RL72_03093_x000D_RS86_03806_x000D_SAMN04488591_1080	GI:770645316_x000D_GI:772634679_x000D_EMBL-CDS:KJL30861.1_x000D_REFSEQ:WP_045273825.1	Bacteria	Terrabacteria group	Actinobacteria	Actinomycetia	Micrococcales	Microbacteriaceae	Microbacterium	Microbacterium azadirachtae_x000D_Microbacterium sp. 13-71-7_x000D_Microbacterium sp. MYb64	None	PF13416	A0A0F0LH50_x000D_A0A0F0KH21_x000D_A0A1I6GE50_x000D_A0A259SGX0_x000D_A0A2S9A4K8	5	Lipoprotein	45
A0A7G5LQ17	Devosia sp. MC521.	2759954	Extracellular solute-binding protein	H4N61_07505	EMBL-CDS:QMW64139.1	Bacteria	NA-Bacteria	Proteobacteria	Alphaproteobacteria	Hyphomicrobiales	Devosiaceae	Devosia	Devosia sp. MC521	None	PF13416	A0A7G5LQ17	1	Secreted	46
A0A1E4F6K5	Pelagibacterium sp. SCN 63-23.	1660124	ABC transporter substrate-binding protein	ABS75_25205	GI:1064064343_x000D_EMBL-CDS:ODT66885.1	Bacteria	NA-Bacteria	Proteobacteria	Alphaproteobacteria	Hyphomicrobiales	Devosiaceae	Pelagibacterium	Pelagibacterium sp. SCN 63-23	None	PF13416	A0A1E4F6K5	1	Secreted	46
A0A0U9HFN2	Tepidanaerobacter syntrophicus.	224999	Multiple sugar transport system substrate-binding protein	TSYNT_6324	GI:972378782_x000D_GI:973250945_x000D_EMBL-CDS:GAQ24939.1_x000D_REFSEQ:WP_059032228.1	Bacteria	Terrabacteria group	Firmicutes	Clostridia	Thermosediminibacterales	Tepidanaerobacteraceae	Tepidanaerobacter	Tepidanaerobacter syntrophicus	None	PF13416	A0A0U9HFN2	1	Lipoprotein	47
A0A2N2BBZ7	Firmicutes bacterium HGW-Firmicutes-5.	2013786	Sugar ABC transporter substrate-binding protein	CVV00_03755	EMBL-CDS:PKM55491.1	Bacteria	Terrabacteria group	Firmicutes	unclassified Firmicutes s	NA	NA	NA	Firmicutes bacterium HGW-Firmicutes-5	None	PF13416	A0A2N2BBZ7	1	Lipoprotein	47
A0A3D4X821	Lachnospiraceae bacterium.	1898203	Sugar ABC transporter substrate-binding protein	DF613_07720	EMBL-CDS:HCT91251.1	Bacteria	Terrabacteria group	Firmicutes	Clostridia	Eubacteriales	Lachnospiraceae	unclassified Lachnospiraceae	Lachnospiraceae bacterium	None	PF13416	A0A3D4X821	1	Other	48
A0A1M4WH34	Lactonifactor longoviformis DSM 17459._x000D_Lactonifactor sp. BIOML-A7.	1122155_x000D_2584660	Extracellular solute-binding protein_x000D_Multiple sugar transport system substrate-binding protein	GKG44_00295_x000D_SAMN02745158_01608	GI:1119972459_x000D_EMBL-CDS:SHE80383.1_x000D_REFSEQ:WP_072850669.1	Bacteria	Terrabacteria group	Firmicutes	Clostridia	Eubacteriales	Clostridiaceae	Lactonifactor	Lactonifactor longoviformis DSM 17459_x000D_Lactonifactor sp. BIOML-A7	None	PF13416	A0A1M4WH34_x000D_A0A6N7SIF4	2	Lipoprotein	48
Q2CF37	Oceanicola granulosus (strain ATCC BAA-861 / DSM 15982 / KCTC 12143 /HTCC2516)	314256	ABC transporter substrate-binding protein	OG2516_17715	GI:494467320_x000D_GI:89045223_x000D_EMBL-CDS:EAR51290.1_x000D_REFSEQ:WP_007256820.1	Bacteria	NA-Bacteria	Proteobacteria	Alphaproteobacteria	Rhodobacterales	Roseobacteraceae	Oceanicola	Oceanicola granulosus HTCC2516	None	PF01547	Q2CF37	1	Secreted	49
A0A2D9YK71	Maritimibacter sp.	2003363	ABC transporter substrate-binding protein	CMH12_04200	EMBL-CDS:MAQ82418.1	Bacteria	NA-Bacteria	Proteobacteria	Alphaproteobacteria	Rhodobacterales	Roseobacteraceae	Maritimibacter	Maritimibacter sp.	None	PF01547	A0A2D9YK71	1	Secreted	49
K2P240	Nitratireductor indicus C115.	1231190	Extracellular solute-binding protein	NA8A_00440	GI:497054323_x000D_GI:407431493_x000D_EMBL-CDS:EKF44164.1_x000D_REFSEQ:WP_009449242.1	Bacteria	NA-Bacteria	Proteobacteria	Alphaproteobacteria	Hyphomicrobiales	Phyllobacteriaceae	Nitratireductor	Nitratireductor indicus C115	None	PF01547	K2P240	1	Secreted	50
A0A1E4GBU3	Pelagibacterium sp. SCN 64-44.	1660125	Sugar ABC transporter substrate-binding protein	ABS76_15925	GI:1064078420_x000D_EMBL-CDS:ODT80429.1	Bacteria	NA-Bacteria	Proteobacteria	Alphaproteobacteria	Hyphomicrobiales	Devosiaceae	Pelagibacterium	Pelagibacterium sp. SCN 64-44	None	PF01547	A0A1E4GBU3	1	Other	50
A0A7W0YWC7	Solirubrobacterales bacterium.	1909295	Extracellular solute-binding protein	H0U06_11650	EMBL-CDS:MBA3408686.1	Bacteria	Terrabacteria group	Actinobacteria	Thermoleophilia	Solirubrobacterales	unclassified Solirubrobac	NA	Solirubrobacterales bacterium	None	PF01547	A0A7W0YWC7	1	Other	51
A0A7V9HAI1	Solirubrobacterales bacterium.	1909295	Extracellular solute-binding protein	H0V26_10930	EMBL-CDS:MBA2514823.1	Bacteria	Terrabacteria group	Actinobacteria	Thermoleophilia	Solirubrobacterales	unclassified Solirubrobac	NA	Solirubrobacterales bacterium	None	PF01547	A0A7V9HAI1	1	Lipoprotein	51
A0A2E1A7F0	Anaerolineaceae bacterium.	2024896	Bicyclomycin resistance protein	CL607_02220	EMBL-CDS:MAU08610.1	Bacteria	Terrabacteria group	Chloroflexi	Anaerolineae	Anaerolineales	Anaerolineaceae	unclassified Anaerolineaceae	Anaerolineaceae bacterium	None	PF01547	A0A2E1A7F0	1	Secreted	52
A0A3M1YYD1	Chloroflexi bacterium.	2026724	Extracellular solute-binding protein	D6712_13595	EMBL-CDS:RMG83094.1	Bacteria	Terrabacteria group	Chloroflexi	unclassified Chloroflexi	NA	NA	NA	Chloroflexi bacterium	None	PF13416	A0A3M1YYD1	1	Secreted	52
A0A4R1RU17	Hydrogenispora ethanolica.	1082276	Carbohydrate ABC transporter substrate-binding protein (CUT1 family)	EDC14_101030	EMBL-CDS:TCL70041.1	Bacteria	Terrabacteria group	Firmicutes	Firmicutes sensu stricto	NA	NA	Hydrogenispora	Hydrogenispora ethanolica	None	PF01547	A0A4R1RU17	1	Secreted	53
A0A357CP00	Firmicutes bacterium.	1879010	Extracellular solute-binding protein	DD789_04665	EMBL-CDS:HBR28720.1	Bacteria	Terrabacteria group	Firmicutes	unclassified Firmicutes s	NA	NA	NA	Firmicutes bacterium	None	PF01547	A0A357CP00	1	Secreted	53
A0A511Z2C2	Actinotalea fermentans.	43671	Sugar ABC transporter substrate-binding protein	AFE02nite_33340	EMBL-CDS:GEN81600.1	Bacteria	Terrabacteria group	Actinobacteria	Actinomycetia	Micrococcales	Cellulomonadaceae	Actinotalea	Actinotalea fermentans	None	PF01547	A0A511Z2C2	1	Lipoprotein	54
A0A1I5AEC3	Mycetocola miduiensis.	995034	Carbohydrate ABC transporter substrate-binding protein_x000D_ CUT1 family	SAMN05216219_1389	EMBL-CDS:SFN60762.1	Bacteria	Terrabacteria group	Actinobacteria	Actinomycetia	Micrococcales	Microbacteriaceae	Mycetocola	Mycetocola miduiensis	None	PF01547	A0A1I5AEC3	1	Lipoprotein	54
A0A3D0CRT9	Chloroflexi bacterium.	2026724	Extracellular solute-binding protein	DEP84_01260	EMBL-CDS:HBY92585.1	Bacteria	Terrabacteria group	Chloroflexi	unclassified Chloroflexi	NA	NA	NA	Chloroflexi bacterium	None	PF01547	A0A3D0CRT9	1	Lipoprotein	55
A0A7C5MEZ2	Deltaproteobacteria bacterium.	2026735	Sugar ABC transporter substrate-binding protein	ENL68_02020	EMBL-CDS:HHF67409.1	Bacteria	NA-Bacteria	Proteobacteria	Deltaproteobacteria	unclassified Deltaproteobacter	NA	NA	Deltaproteobacteria bacterium	None	PF01547	A0A7C5MEZ2	1	Other	55
A0A1F8QWC6	Chloroflexi bacterium RBG_16_57_9.	1797653	Extracellular solute-binding protein	A2Z04_08380	GI:1084584109_x000D_EMBL-CDS:OGO39724.1	Bacteria	Terrabacteria group	Chloroflexi	unclassified Chloroflexi	NA	NA	NA	Chloroflexi bacterium RBG_16_57_9	None	PF13416	A0A1F8QWC6	1	Lipoprotein	56
A0A1G3QLR3	Spirochaetes bacterium RBG_13_68_11.	1802194	Extracellular solute-binding protein	A2177_02790	GI:1088538989_x000D_EMBL-CDS:OHD67664.1	Bacteria	NA-Bacteria	Spirochaetes	unclassified Spirochaetes	NA	NA	NA	Spirochaetes bacterium RBG_13_68_11	None	PF01547	A0A1G3QLR3	1	Secreted	56
A0A3D3FN91	Treponema sp._x000D_Treponema sp. GWC1_61_84.	166_x000D_1802380	Sugar ABC transporter substrate-binding protein	A2001_03790_x000D_DIC34_07615	EMBL-CDS:HCM26392.1	Bacteria	NA-Bacteria	Spirochaetes	Spirochaetia	Spirochaetales	Treponemataceae	Treponema	Treponema sp._x000D_Treponema sp. GWC1_61_84	None	PF01547	A0A3D3FN91_x000D_A0A1G3YKV3	2	Secreted	57
A0A496QTU6	Spirochaetes bacterium.	2202144	Sugar ABC transporter substrate-binding protein	DRP87_07225	EMBL-CDS:RKX78098.1	Bacteria	NA-Bacteria	Spirochaetes	unclassified Spirochaetes	NA	NA	NA	Spirochaetes bacterium	None	PF01547	A0A496QTU6	1	Lipoprotein	57
A0A7V9P5L7	Actinomycetia bacterium.	1883427	Sugar ABC transporter substrate-binding protein	H0U90_07785	EMBL-CDS:MBA2615663.1	Bacteria	Terrabacteria group	Actinobacteria	Actinomycetia	unclassified Actinomycetia	NA	NA	Actinomycetia bacterium	None	PF13416	A0A7V9P5L7	1	Lipoprotein	58
A0A7V9KZ63	Actinomycetia bacterium.	1883427	Sugar ABC transporter substrate-binding protein	H0V20_06355	EMBL-CDS:MBA2537039.1	Bacteria	Terrabacteria group	Actinobacteria	Actinomycetia	unclassified Actinomycetia	NA	NA	Actinomycetia bacterium	None	PF13416	A0A7V9KZ63	1	Lipoprotein	58
A0A1L8PC05	Alkalibacterium sp. 20.	1798803	Sugar ABC transporter substrate-binding protein	AX762_09640	GI:1105957627_x000D_GI:1104826112_x000D_EMBL-CDS:OJF92775.1_x000D_REFSEQ:WP_071848511.1	Bacteria	Terrabacteria group	Firmicutes	Bacilli	Lactobacillales	Carnobacteriaceae	Alkalibacterium	Alkalibacterium sp. 20	None	PF01547	A0A1L8PC05	1	Lipoprotein	59
A0A143YCA1	Trichococcus palustris.	140314	Sugar ABC transporter substrate-binding protein	Tpal_613	EMBL-CDS:CZQ85290.1	Bacteria	Terrabacteria group	Firmicutes	Bacilli	Lactobacillales	Carnobacteriaceae	Trichococcus	Trichococcus palustris	None	PF01547	A0A143YCA1	1	Lipoprotein	59
A0A8J3QTP0	Rugosimonospora africana.	556532	Bicyclomycin resistance protein	Raf01_48100	EMBL-CDS:GIH16638.1	Bacteria	Terrabacteria group	Actinobacteria	Actinomycetia	Micromonosporales	Micromonosporaceae	Rugosimonospora	Rugosimonospora africana	None	PF13416	A0A8J3QTP0	1	Lipoprotein	60
A0A2M9BTU6	Compostimonas suwonensis.	1048394	Multiple sugar transport system substrate-binding protein	CLV54_2311	EMBL-CDS:PJJ61367.1	Bacteria	Terrabacteria group	Actinobacteria	Actinomycetia	Micrococcales	Microbacteriaceae	Compostimonas	Compostimonas suwonensis	None	PF13416	A0A2M9BTU6	1	Lipoprotein	60
A0A7Z0D9L2	Naumannella cuiyingiana.	1347891	Multiple sugar transport system substrate-binding protein	GGQ54_002022	EMBL-CDS:NYI71462.1	Bacteria	Terrabacteria group	Actinobacteria	Actinomycetia	Propionibacteriales	Propionibacteriaceae	Naumannella	Naumannella cuiyingiana	None	PF01547	A0A7Z0D9L2	1	Lipoprotein	61
A0A2A9D376	Serinibacter salmoneus.	556530	Carbohydrate ABC transporter substrate-binding protein (CUT1 family)	ATL40_2411	EMBL-CDS:PFG20796.1	Bacteria	Terrabacteria group	Actinobacteria	Actinomycetia	Micrococcales	Beutenbergiaceae	Serinibacter	Serinibacter salmoneus	None	PF01547	A0A2A9D376	1	Lipoprotein	61
A0A095UMP3	Achromobacter pestifer._x000D_Achromobacter sp. RTa.	1353889_x000D_1532557	Sugar ABC transporter substrate-binding protein	FOC84_29765_x000D_JL37_19560	GI:687284906_x000D_GI:759854991_x000D_EMBL-CDS:KGD90164.1_x000D_REFSEQ:WP_043546169.1	Bacteria	NA-Bacteria	Proteobacteria	Betaproteobacteria	Burkholderiales	Alcaligenaceae	Achromobacter	Achromobacter pestifer_x000D_Achromobacter sp. RTa	None	PF01547	A0A095UMP3_x000D_A0A7D4I4L2	2	Secreted	62
A0A0H3LWG5	Bordetella bronchiseptica_x000D_Bordetella bronchiseptica (strain ATCC BAA-588 / NCTC 13252 / RB50)_x000D_Bordetella bronchiseptica 253._x000D_Bordetella parapertussis (strain 12822 / ATCC BAA-587 / NCTC 13253)_x000D_Bordetella parapertussis (strain Bpp5)_x000D_Bordetella parapertussis._x000D_Bordetella pertussis (strain ATCC 9797 / DSM 5571 / NCTC 10739 / 18323)_x000D_Bordetella pertussis (strai…	1208660_x000D_1331279_x000D_257310_x000D_257311_x000D_257313_x000D_518_x000D_519_x000D_520_x000D_568706_x000D_568707	ABC transport protein_x000D_ Solute-binding component_x000D_ABC transporter substrate-binding protein_x000D_ABC transporter_x000D_ solute-binding protein_x000D_Extracellular solute-binding protein_x000D_Maltose ABC transporter periplasmic protein	BB4156_x000D_BBB44_19515_x000D_BN112_4259_x000D_BN117_0974_x000D_BN118_3058_x000D_BP2835_x000D_BPJ_14880_x000D_BPP3710_x000D_FYB41_18875_x000D_L561_3370_x000D_NCTC10911_03244	GI:33568762_x000D_GI:499229520_x000D_EMBL-CDS:CAE34520.1_x000D_REFSEQ:WP_010927060.1	Bacteria	NA-Bacteria	Proteobacteria	Betaproteobacteria	Burkholderiales	Alcaligenaceae	Bordetella	Bordetella bronchiseptica_x000D_Bordetella bronchiseptica 253_x000D_Bordetella bronchiseptica RB50_x000D_Bordetella parapertussis_x000D_Bordetella parapertussis 12822_x000D_Bordetella parapertussis Bpp5_x000D_Bordetella pertussis_x000D_Bordetella pertussis 18323_x000D_Bordetella pertussis STO1-CHOC-0019_x000D_Bordetella pertussis Tohama I	None	PF13416	A0A0H3LWG5_x000D_A0A0C6PC11_x000D_A0A0E8CKZ1_x000D_A0A0T7CSM6_x000D_A0A5Q1B7Z5_x000D_A0A6N3RUS8_x000D_A0A807E5S9_x000D_A0A8D5Z843_x000D_K0ME56_x000D_Q7U360_x000D_Q7U371	11	Lipoprotein	65
A0A0M9ANI8	Halorubrum californiensis DSM 19288._x000D_Halorubrum sp. GN11GM_10-3_MGM._x000D_Halorubrum tropicale.	1227465_x000D_1765655_x000D_2518111	Carbohydrate ABC transporter substrate-binding protein_x000D_Extracellular solute-binding protein	AMR74_15875_x000D_C463_14140_x000D_EXE40_01225	GI:926548559_x000D_GI:927060063_x000D_EMBL-CDS:KOX94261.1_x000D_REFSEQ:WP_053773021.1	Archaea	NA-Archaea	Euryarchaeota	Stenosarchaea group	Haloferacales	Halorubraceae	Halorubrum	Halorubrum californiense DSM 19288_x000D_Halorubrum sp. GN11GM_10-3_MGM_x000D_Halorubrum tropicale	None	PF13416	A0A0M9ANI8_x000D_A0A4U7EPM7_x000D_M0E113	3	Lipoprotein	66
A0A0Q0UMK0	Geobacillus sp. PA-3._x000D_Geobacillus thermodenitrificans.	1699078_x000D_33940	ABC transporter substrate-binding protein_x000D_Putative binding protein	GEPA3_0512_x000D_GTHT12_01423	GI:983283721_x000D_GI:941327630_x000D_EMBL-CDS:KQB94503.1_x000D_REFSEQ:WP_060475611.1	Bacteria	Terrabacteria group	Firmicutes	Bacilli	Bacillales	Bacillaceae	Geobacillus	Geobacillus sp. PA-3_x000D_Geobacillus thermodenitrificans	None	PF01547	A0A0Q0UMK0_x000D_A0A1W6VSD8	2	Lipoprotein	67
A0A0R2JEP7	Carnobacterium maltaromaticum_x000D_Carnobacterium maltaromaticum DSM 20342._x000D_Carnobacterium maltaromaticum LMA28.	1234679_x000D_1449341_x000D_2751	ABC transporter substrate-binding protein_x000D_Bacterial extracellular solute-binding family protein	BN424_412_x000D_IV70_GL003188	GI:948959873_x000D_GI:497739749_x000D_GI:1051014435_x000D_EMBL-CDS:KRN72615.1_x000D_EMBL-CDS:MBC9807957.1_x000D_EMBL-CDS:TFJ77478.1_x000D_EMBL-CDS:TFJ79611.1_x000D_REFSEQ:WP_010053933.1	Bacteria	Terrabacteria group	Firmicutes	Bacilli	Lactobacillales	Carnobacteriaceae	Carnobacterium	Carnobacterium maltaromaticum_x000D_Carnobacterium maltaromaticum DSM 20342_x000D_Carnobacterium maltaromaticum LMA28	None	PF01547	A0A0R2JEP7_x000D_A0A0R2IEL8_x000D_A0A8G8VT27_x000D_K8E1W3	4	Lipoprotein	68
A0A0S8BCY3	Anaerolineae bacterium SG8_19._x000D_Chloroflexi bacterium.	1703386_x000D_2026724	Extracellular solute-binding protein	AMJ56_10720_x000D_DEP47_06845	GI:931423303_x000D_EMBL-CDS:KPK09504.1	Bacteria	Terrabacteria group	Chloroflexi	Anaerolineae_x000D_unclassified Chloroflexi	NA_x000D_unclassified Anaerolineae	NA	NA	Anaerolineae bacterium SG8_19_x000D_Chloroflexi bacterium	None	None	A0A0S8BCY3_x000D_A0A3D0ULE3	2	Lipoprotein	70
A0A1H2KDI1	Jiangella alkaliphila._x000D_Jiangella anatolica._x000D_Jiangella aurantiaca._x000D_Jiangella mangrovi._x000D_Jiangella ureilytica.	1524084_x000D_2530373_x000D_2530374_x000D_2670374_x000D_419479	Bicyclomycin resistance protein_x000D_Extracellular solute-binding protein_x000D_Multiple sugar transport system substrate-binding protein	C1I92_28115_x000D_E1212_28145_x000D_E1262_26255_x000D_HD601_005999_x000D_SAMN04488563_3707	GI:1086027787_x000D_EMBL-CDS:SDU66724.1	Bacteria	Terrabacteria group	Actinobacteria	Actinomycetia	Jiangellales	Jiangellaceae	Jiangella	Jiangella alkaliphila_x000D_Jiangella anatolica_x000D_Jiangella aurantiaca_x000D_Jiangella mangrovi_x000D_Jiangella ureilytica	None	PF01547_x000D_PF13416	A0A1H2KDI1_x000D_A0A2W2CIL7_x000D_A0A4R4RAY4_x000D_A0A4R5A2H1_x000D_A0A7W9GX78	5	Lipoprotein	76
A0A1Q3LA44	Microbacterium sorbitolivorans._x000D_Microbacterium sp. 69-10.	1867410_x000D_1895783	Extracellular solute-binding protein	BGN97_10295_x000D_DTO57_07500	GI:1113169253_x000D_EMBL-CDS:OJU42162.1	Bacteria	Terrabacteria group	Actinobacteria	Actinomycetia	Micrococcales	Microbacteriaceae	Microbacterium	Microbacterium sorbitolivorans_x000D_Microbacterium sp. 69-10	None	PF01547_x000D_PF13416	A0A1Q3LA44_x000D_A0A367Y4P3	2	Lipoprotein	80
A0A1Y5XYG6	Kibdelosporangium aridum.	2030	ABC transporter substrate-binding protein_x000D_Multiple sugar transport system substrate-binding protein	DMH04_01685_x000D_SAMN05661093_06034	EMBL-CDS:SMD19087.1	Bacteria	Terrabacteria group	Actinobacteria	Actinomycetia	Pseudonocardiales	Pseudonocardiaceae	Kibdelosporangium	Kibdelosporangium aridum	None	PF01547	A0A1Y5XYG6_x000D_A0A428ZUJ3	2	Lipoprotein	83
A0A256IU81	Halorubrum ezzemoulense_x000D_Halorubrum sp. C191.	1383842_x000D_337243	Carbohydrate ABC transporter substrate-binding protein_x000D_ CUT1 family_x000D_Extracellular solute-binding protein	DJ83_10480_x000D_EO776_14045_x000D_SAMN06266787_1128_x000D_Z052_14095	GI:1231485901_x000D_EMBL-CDS:OYR60119.1	Archaea	NA-Archaea	Euryarchaeota	Stenosarchaea group	Haloferacales	Halorubraceae	Halorubrum	Halorubrum ezzemoulense_x000D_Halorubrum sp. C191	None	PF01547	A0A256IU81_x000D_A0A238YFR7_x000D_A0A256KB11_x000D_A0A2G1WRF5	4	Lipoprotein	84
A0A259KYC6	Rhizobiales bacterium 24-66-13._x000D_Rhizobiales bacterium 39-66-18.	1970548_x000D_1970553	ABC transporter substrate-binding protein	B7X67_13220_x000D_B7Y12_12155	GI:1232897221_x000D_EMBL-CDS:OZB04860.1	Bacteria	NA-Bacteria	Proteobacteria	Alphaproteobacteria	Hyphomicrobiales	unclassified Hyphomicrobi	NA	Rhizobiales bacterium 24-66-13_x000D_Rhizobiales bacterium 39-66-18	None	PF01547	A0A259KYC6_x000D_A0A259AFA3	2	Other	85
A0A3M8FCL7	Streptomyces sp. SID5475._x000D_Streptomyces sp. WAC 00631._x000D_Streptomyces xinghaiensis.	1038928_x000D_2203201_x000D_2690301	Extracellular solute-binding protein_x000D_Sugar ABC transporter substrate-binding protein_x000D_Sugar-binding protein	DMH02_21680_x000D_GTY57_24305	GI:913063200_x000D_EMBL-CDS:RKM99348.1_x000D_EMBL-CDS:RNC75747.1_x000D_REFSEQ:WP_050364238.1	Bacteria	Terrabacteria group	Actinobacteria	Actinomycetia	Streptomycetales	Streptomycetaceae	Streptomyces	Streptomyces sp. SID5475_x000D_Streptomyces sp. WAC 00631_x000D_Streptomyces xinghaiensis	None	PF01547	A0A3M8FCL7_x000D_A0A428WEQ2_x000D_A0A7K3HG24	3	Lipoprotein	100
A0A413WYU6	Clostridium hathewayi CAG:224._x000D_Hungatella effluvii._x000D_Hungatella hathewayi DSM 13479._x000D_Hungatella hathewayi.	1096246_x000D_1263067_x000D_154046_x000D_566550	ABC transporter substrate-binding protein_x000D_ABC transporter_x000D_ solute-binding protein_x000D_Extracellular solute-binding protein_x000D_Multiple sugar transport system substrate-binding protein_x000D_Putative ABC transporter-binding protein_x000D_Sugar ABC transporter substrate-binding protein	BN544_00299_x000D_CHLFYP18_00044_x000D_CLOSTHATH_01097_x000D_DFR60_105347_x000D_DW876_17940_x000D_DWX31_00125_x000D_DXA14_16405_x000D_DXC39_13945_x000D_DXD79_11315_x000D_ERS852407_04114_x000D_ERS852528_04869	EMBL-CDS:RHB68213.1	Bacteria	Terrabacteria group	Firmicutes	Clostridia	Eubacteriales	Clostridiaceae	Clostridium_x000D_Hungatella	Clostridium hathewayi CAG:224_x000D_Hungatella effluvii_x000D_Hungatella hathewayi_x000D_Hungatella hathewayi DSM 13479	None	PF01547	A0A413WYU6_x000D_A0A174I9T6_x000D_A0A174X5W5_x000D_A0A2V3Y686_x000D_A0A374PBM4_x000D_A0A3E3DSP2_x000D_A0A3E4U7R0_x000D_A0A413LPP3_x000D_A0A6N3C1L7_x000D_D3ABW9_x000D_R5TUP0	11	Lipoprotein	104
A0A4R4WJH3	Nonomuraea diastatica._x000D_Nonomuraea turkmeniaca.	103838_x000D_1848329	Extracellular solute-binding protein	E1294_21815_x000D_ETD86_01495	EMBL-CDS:TDD19172.1	Bacteria	Terrabacteria group	Actinobacteria	Actinomycetia	Streptosporangiales	Streptosporangiaceae	Nonomuraea	Nonomuraea diastatica_x000D_Nonomuraea turkmeniaca	None	PF13416	A0A4R4WJH3_x000D_A0A5S4FX74	2	Lipoprotein	106
A0A829A0W6	Enterococcus casseliflavus_x000D_Enterococcus faecium_x000D_Enterococcus faecium EnGen0026._x000D_Enterococcus gallinarum._x000D_Enterococcus sp. BSM-130-P53-22D._x000D_Enterococcus sp. FDAARGOS_553._x000D_Salmonella typhimurium._x000D_Vagococcus elongatus.	1138917_x000D_1352_x000D_1353_x000D_180344_x000D_2420313_x000D_2605783_x000D_37734_x000D_90371	ABC transporter substrate-binding protein_x000D_Extracellular solute-binding protein_x000D_N-Acetyl-D-glucosamine ABC transport system_x000D_ sugar-binding protein_x000D_Sugar ABC superfamily ATP binding cassette transporter_x000D_ binding protein_x000D_Sugar ABC transporter substrate-binding protein	CBF29_12570_x000D_DW201_16215_x000D_EB44_02533_x000D_EGX73_04760_x000D_FYJ48_12645_x000D_G1Q90_24740_x000D_NCTC12360_01999_x000D_OKA_05389_x000D_RU99_GL002161	GI:488271859_x000D_EMBL-CDS:ELB38226.1_x000D_REFSEQ:WP_002343067.1	Bacteria	NA-Bacteria_x000D_Terrabacteria group	Firmicutes_x000D_Proteobacteria	Bacilli_x000D_Gammaproteobacteria	Enterobacterales_x000D_Lactobacillales	Enterobacteriaceae_x000D_Enterococcaceae	Enterococcus_x000D_Salmonella_x000D_Vagococcus	Enterococcus casseliflavus_x000D_Enterococcus faecium_x000D_Enterococcus faecium EnGen0026_x000D_Enterococcus gallinarum_x000D_Enterococcus sp. BSM-130-P53-22D_x000D_Enterococcus sp. FDAARGOS_553_x000D_Salmonella enterica subsp. enterica serovar Typhim_x000D_Vagococcus elongatus	None	PF01547	A0A829A0W6_x000D_A0A133N6Y9_x000D_A0A2S0T1B4_x000D_A0A376H0U4_x000D_A0A430ALL9_x000D_A0A713XY93_x000D_A0A7U6I5E0_x000D_A0A8B2RJ30_x000D_A0A8E2GM51_x000D_A0A8G1TDK5_x000D_A0A8X8KP54	11	Lipoprotein	129
W1UBW3	Clostridium butyricum DORA_1._x000D_Clostridium butyricum._x000D_Clostridium sp. HMSC19A10.	1403941_x000D_1492_x000D_1581148	ABC transporter_x000D_ substrate-binding protein_x000D_Extracellular solute-binding protein_x000D_Sugar ABC transporter substrate-binding protein	AK964_18260_x000D_GND98_006705_x000D_HMPREF3070_04715_x000D_Q607_CBUC00039G0048	GI:566226909_x000D_EMBL-CDS:ETI90960.1	Bacteria	Terrabacteria group	Firmicutes	Clostridia	Eubacteriales	Clostridiaceae	Clostridium	Clostridium butyricum_x000D_Clostridium butyricum DORA_1_x000D_Clostridium sp. HMSC19A10	None	PF01547	W1UBW3_x000D_A0A1F1L9S4_x000D_A0A6L9ELX9_x000D_A0A8E1RBG7	4	Lipoprotein	142
C5BWB2	Beutenbergia cavernae (strain ATCC BAA-8 / DSM 12333 / NBRC 16432)	471853	Extracellular solute-binding protein family 1	Bcav_0306	GI:229564719_x000D_GI:502172166_x000D_EMBL-CDS:ACQ78570.1_x000D_REFSEQ:WP_012725350.1	Bacteria	Terrabacteria group	Actinobacteria	Actinomycetia	Micrococcales	Beutenbergiaceae	Beutenbergia	Beutenbergia cavernae DSM 12333	None	PF13416	C5BWB2	1	Lipoprotein
A0A852ZLA3	Allostreptomyces psammosilenae.	1892865	Multiple sugar transport system substrate-binding protein	FHU37_000126	EMBL-CDS:NYI03183.1	Bacteria	Terrabacteria group	Actinobacteria	Actinomycetia	Streptomycetales	Streptomycetaceae	Allostreptomyces	Allostreptomyces psammosilenae	None	PF01547	A0A852ZLA3	1	Lipoprotein
A0A7Z0DA48	Naumannella cuiyingiana.	1347891	Multiple sugar transport system substrate-binding protein	GGQ54_002334	EMBL-CDS:NYI71774.1	Bacteria	Terrabacteria group	Actinobacteria	Actinomycetia	Propionibacteriales	Propionibacteriaceae	Naumannella	Naumannella cuiyingiana	None	PF13416	A0A7Z0DA48	1	Lipoprotein
A0A7J9Z5Z9	Streptosporangiales bacterium.	2604148	Extracellular solute-binding protein	GEV10_12730	EMBL-CDS:MQA79321.1	Bacteria	Terrabacteria group	Actinobacteria	Actinomycetia	Streptosporangiales	unclassified Streptospora	NA	Streptosporangiales bacterium	None	PF01547	A0A7J9Z5Z9	1	Lipoprotein
A0A5M3X2S1	Acrocarpospora macrocephala.	150177	Sugar ABC transporter substrate-binding protein	Amac_074980	EMBL-CDS:GES13901.1	Bacteria	Terrabacteria group	Actinobacteria	Actinomycetia	Streptosporangiales	Streptosporangiaceae	Acrocarpospora	Acrocarpospora macrocephala	None	PF01547	A0A5M3X2S1	1	Lipoprotein
A0A542X8Q7	Barrientosiimonas humi.	999931	Multiple sugar transport system substrate-binding protein	FB554_0335	EMBL-CDS:TQL32215.1	Bacteria	Terrabacteria group	Actinobacteria	Actinomycetia	Micrococcales	Dermacoccaceae	Barrientosiimonas	Barrientosiimonas humi	None	PF01547	A0A542X8Q7	1	Lipoprotein
A0A4R6KLN8	Kribbella sp. VKM Ac-2527.	2512215	Multiple sugar transport system substrate-binding protein	EV643_103445	EMBL-CDS:TDO51706.1	Bacteria	Terrabacteria group	Actinobacteria	Actinomycetia	Propionibacteriales	Kribbellaceae	Kribbella	Kribbella sp. VKM Ac-2527	None	PF13416	A0A4R6KLN8	1	Lipoprotein
A0A3A4AKR8	Bailinhaonella thermotolerans.	1070861	Extracellular solute-binding protein	D5H75_36840	EMBL-CDS:RJL21707.1	Bacteria	Terrabacteria group	Actinobacteria	Actinomycetia	Streptosporangiales	Streptosporangiaceae	Bailinhaonella	Bailinhaonella thermotolerans	None	PF01547	A0A3A4AKR8	1	Lipoprotein
A0A399GHR3	Streptomyces sp. YIM 130001.	2259644	Maltose/maltodextrin-binding protein	DSC45_33890	EMBL-CDS:RII08075.1	Bacteria	Terrabacteria group	Actinobacteria	Actinomycetia	Streptomycetales	Streptomycetaceae	Streptomyces	Streptomyces sp. YIM 130001	None	PF13416	A0A399GHR3	1	Lipoprotein
A0A2T0UJY9	Knoellia remsis.	407159	Carbohydrate ABC transporter substrate-binding protein (CUT1 family)	BCF74_11278	EMBL-CDS:PRY58261.1	Bacteria	Terrabacteria group	Actinobacteria	Actinomycetia	Micrococcales	Intrasporangiaceae	Knoellia	Knoellia remsis	None	PF01547	A0A2T0UJY9	1	Lipoprotein
A0A2P8DFG9	Murinocardiopsis flavida.	645275	Carbohydrate ABC transporter substrate-binding protein (CUT1 family)	CLV63_113119	EMBL-CDS:PSK95956.1	Bacteria	Terrabacteria group	Actinobacteria	Actinomycetia	Streptosporangiales	Nocardiopsaceae	Murinocardiopsis	Murinocardiopsis flavida	None	PF01547	A0A2P8DFG9	1	Lipoprotein
A0A1T4JYK5	Marinactinospora thermotolerans DSM 45154.	1122192	Carbohydrate ABC transporter substrate-binding protein_x000D_ CUT1 family (TC 3.A.1.1.-)	SAMN02745673_00065	EMBL-CDS:SJZ35261.1	Bacteria	Terrabacteria group	Actinobacteria	Actinomycetia	Streptosporangiales	Nocardiopsaceae	Marinactinospora	Marinactinospora thermotolerans DSM 45154	None	PF01547	A0A1T4JYK5	1	Lipoprotein
A0A1Q5AY89	Micromonospora sp. CB01531.	1718947	ABC transporter substrate-binding protein	A6A27_26365	GI:1115704740_x000D_GI:1121610386_x000D_EMBL-CDS:OKI64041.1_x000D_REFSEQ:WP_073835837.1	Bacteria	Terrabacteria group	Actinobacteria	Actinomycetia	Micromonosporales	Micromonosporaceae	Micromonospora	Micromonospora sp. CB01531	None	PF01547	A0A1Q5AY89	1	Lipoprotein
A0A1I4FW82	Leifsonia sp. CL147.	1798215	Carbohydrate ABC transporter substrate-binding protein_x000D_ CUT1 family	SAMN04515692_101344	EMBL-CDS:SFL22152.1	Bacteria	Terrabacteria group	Actinobacteria	Actinomycetia	Micrococcales	Microbacteriaceae	Leifsonia	Leifsonia sp. CL147	None	PF13416	A0A1I4FW82	1	Lipoprotein
A0A0D0JL57	Rhodococcus sp. MEB064.	1587522	Sugar-binding protein	RU01_19050	GI:755323235_x000D_GI:755782773_x000D_EMBL-CDS:KIQ10868.1_x000D_REFSEQ:WP_042576153.1	Bacteria	Terrabacteria group	Actinobacteria	Actinomycetia	Corynebacteriales	Nocardiaceae	Rhodococcus	Rhodococcus sp. MEB064	None	PF01547	A0A0D0JL57	1	Lipoprotein
A0A838GWH7	Euzebyales bacterium.	2740540	Sugar ABC transporter substrate-binding protein	H0V19_04125	EMBL-CDS:MBA2529138.1	Bacteria	Terrabacteria group	Actinobacteria	Nitriliruptoria	Euzebyales	unclassified Euzebyales	NA	Euzebyales bacterium	None	PF13416	A0A838GWH7	1	Lipoprotein
A0A6J4RJW4	uncultured Solirubrobacteraceae bacterium.	1162706	ABC-type sugar transport system_x000D_ periplasmic binding protein YcjN	AVDCRST_MAG13	EMBL-CDS:CAA9468153.1	Bacteria	Terrabacteria group	Actinobacteria	Thermoleophilia	Solirubrobacterales	Solirubrobacteraceae	environmental samples	uncultured Solirubrobacteraceae bacterium	None	PF01547	A0A6J4RJW4	1	Lipoprotein
A0A7V0JTZ0	Candidatus Acetothermia bacterium.	2053493	Sugar ABC transporter substrate-binding protein	ENF77_00495	EMBL-CDS:HDI10791.1	Bacteria	Bacteria incertae sedis	Candidatus Bipolaricaulota	unclassified Candidatus B	NA	NA	NA	Candidatus Acetothermia bacterium	None	PF01547	A0A7V0JTZ0	1	Other
A0A7C3AJX9	Anaerolineae bacterium.	2052143	Sugar ABC transporter substrate-binding protein	G4O11_00410	EMBL-CDS:HEY42430.1	Bacteria	Terrabacteria group	Chloroflexi	Anaerolineae	unclassified Anaerolineae	NA	NA	Anaerolineae bacterium	None	PF13416	A0A7C3AJX9	1	Lipoprotein
A0A3M1HS10	Caldilineae bacterium.	2420332	Sugar ABC transporter substrate-binding protein	D6775_05025	EMBL-CDS:RME84601.1	Bacteria	Terrabacteria group	Chloroflexi	Caldilineae	unclassified Caldilineae	NA	NA	Caldilineae bacterium	None	PF01547	A0A3M1HS10	1	Lipoprotein
A0A7W1DWJ1	Chloroflexia bacterium.	2448782	Sugar ABC transporter substrate-binding protein	H0W59_05230	EMBL-CDS:MBA3643454.1	Bacteria	Terrabacteria group	Chloroflexi	Chloroflexia	unclassified Chloroflexia	NA	NA	Chloroflexia bacterium	None	PF01547	A0A7W1DWJ1	1	Secreted
A0A8T3QL54	Chloroflexi bacterium.	2026724	Sugar ABC transporter substrate-binding protein	H0U52_09655	EMBL-CDS:MBA2719488.1	Bacteria	Terrabacteria group	Chloroflexi	unclassified Chloroflexi	NA	NA	NA	Chloroflexi bacterium	None	PF13416	A0A8T3QL54	1	Lipoprotein
A0A7C1ERV7	Chloroflexi bacterium.	2026724	ABC transporter substrate-binding protein	ENQ62_17795	EMBL-CDS:HDV39643.1	Bacteria	Terrabacteria group	Chloroflexi	unclassified Chloroflexi	NA	NA	NA	Chloroflexi bacterium	None	PF13416	A0A7C1ERV7	1	Lipoprotein
A0A6L9IK94	Chloroflexi bacterium.	2026724	Extracellular solute-binding protein	GYB67_04975	EMBL-CDS:NDJ60455.1	Bacteria	Terrabacteria group	Chloroflexi	unclassified Chloroflexi	NA	NA	NA	Chloroflexi bacterium	None	PF01547	A0A6L9IK94	1	Secreted
M0PMU6	Halorubrum kocurii JCM 14978.	1230456	Extracellular solute-binding protein	C468_00955	GI:445820232_x000D_EMBL-CDS:EMA70060.1	Archaea	NA-Archaea	Euryarchaeota	Stenosarchaea group	Haloferacales	Halorubraceae	Halorubrum	Halorubrum kocurii JCM 14978	None	PF13416	M0PMU6	1	Other
A0A8J8TQ53	Natronococcus pandeyae.	2055836	ABC transporter substrate-binding protein	CV102_23815	EMBL-CDS:TYL36172.1	Archaea	NA-Archaea	Euryarchaeota	Stenosarchaea group	Natrialbales	Natrialbaceae	Natronococcus	Natronococcus pandeyae	None	PF13416	A0A8J8TQ53	1	Lipoprotein
A0A3N6LX87	Natrarchaeobius chitinivorans.	1679083	Extracellular solute-binding protein	EA473_07780	EMBL-CDS:RQG95358.1	Archaea	NA-Archaea	Euryarchaeota	Stenosarchaea group	Natrialbales	Natrialbaceae	Natrarchaeobius	Natrarchaeobius chitinivorans	None	PF01547	A0A3N6LX87	1	Lipoprotein
A0A8J2VGQ6	Pullulanibacillus camelliae.	1707096	Sugar ABC transporter substrate-binding protein	GCM10011391_00720	EMBL-CDS:GGE26222.1	Bacteria	Terrabacteria group	Firmicutes	Bacilli	Bacillales	Sporolactobacillaceae	Pullulanibacillus	Pullulanibacillus camelliae	None	PF01547	A0A8J2VGQ6	1	Lipoprotein
A0A6B3VUZ3	Bacillus aquiflavi.	2672567	ABC transporter substrate-binding protein	None	EMBL-CDS:MBA4537834.1_x000D_EMBL-CDS:NEY82090.1	Bacteria	Terrabacteria group	Firmicutes	Bacilli	Bacillales	Bacillaceae	Bacillus	Bacillus aquiflavi	None	PF13416	A0A6B3VUZ3	1	Lipoprotein
A0A559J2D3	Paenibacillus sp. N4.	2590547	Extracellular solute-binding protein	FPZ44_13855	EMBL-CDS:TVX94045.1	Bacteria	Terrabacteria group	Firmicutes	Bacilli	Bacillales	Paenibacillaceae	Paenibacillus	Paenibacillus vietnamensis	None	PF13416	A0A559J2D3	1	Lipoprotein
A0A3G9JGT2	Paenibacillus baekrokdamisoli.	1712516	Sugar ABC transporter substrate-binding protein	Back11_55380	EMBL-CDS:BBH24193.1	Bacteria	Terrabacteria group	Firmicutes	Bacilli	Bacillales	Paenibacillaceae	Paenibacillus	Paenibacillus baekrokdamisoli	None	PF01547	A0A3G9JGT2	1	Lipoprotein
A0A265N8E1	Virgibacillus indicus.	2024554	Sugar ABC transporter substrate-binding protein	CIL03_11500	GI:1235598667_x000D_EMBL-CDS:OZU88272.1	Bacteria	Terrabacteria group	Firmicutes	Bacilli	Bacillales	Bacillaceae	Virgibacillus	Virgibacillus indicus	None	PF01547	A0A265N8E1	1	Lipoprotein
A0A1H8M4M7	Paenibacillus sp. OV219.	1884377	Carbohydrate ABC transporter substrate-binding protein_x000D_ CUT1 family	SAMN05518847_1062	EMBL-CDS:SEO12314.1	Bacteria	Terrabacteria group	Firmicutes	Bacilli	Bacillales	Paenibacillaceae	Paenibacillus	Paenibacillus sp. OV219	None	PF13416	A0A1H8M4M7	1	Lipoprotein
A0A1E8YB63	Globicatella sp. HMSC072A10.	1739315	ABC transporter substrate-binding protein	HMPREF2811_08465	GI:1080260149_x000D_EMBL-CDS:OFK53374.1	Bacteria	Terrabacteria group	Firmicutes	Bacilli	Lactobacillales	Aerococcaceae	Globicatella	Globicatella sp. HMSC072A10	None	PF01547	A0A1E8YB63	1	Secreted
M1N7M0	Clostridium saccharoperbutylacetonicum N1-4	931276	ABC-type sugar transport system_x000D_ periplasmic component	Cspa_c56460	GI:451788404_x000D_GI:505208577_x000D_EMBL-CDS:AGF59372.1_x000D_REFSEQ:WP_015395679.1	Bacteria	Terrabacteria group	Firmicutes	Clostridia	Eubacteriales	Clostridiaceae	Clostridium	Clostridium saccharoperbutylacetonicum N1-4(HMT)	None	PF13416	M1N7M0	1	Lipoprotein
A0A8D6R1D7	Clostridium gelidum.	704125	Sugar ABC transporter substrate-binding protein	psyc5s11_47640	EMBL-CDS:BCZ48697.1	Bacteria	Terrabacteria group	Firmicutes	Clostridia	Eubacteriales	Clostridiaceae	Clostridium	Clostridium gelidum	None	PF01547	A0A8D6R1D7	1	Lipoprotein
A0A7X2JBD2	Eubacterium sp. BIOML-A2.	2584644	Extracellular solute-binding protein	GKG43_05605	EMBL-CDS:MSD05611.1	Bacteria	Terrabacteria group	Firmicutes	Clostridia	Eubacteriales	Eubacteriaceae	Eubacterium	Eubacterium sp. BIOML-A2	None	PF01547	A0A7X2JBD2	1	Lipoprotein
A0A3Q9HRF2	Anoxybacter fermentans.	1323375	ABC transporter substrate-binding protein	BBF96_10425	GI:1546951329_x000D_EMBL-CDS:AZR73763.1	Bacteria	Terrabacteria group	Firmicutes	Clostridia	Halanaerobiales	Halanaerobiales incertae	Anoxybacter	Anoxybacter fermentans	None	PF01547	A0A3Q9HRF2	1	Secreted
A0A3E2WJN2	Hungatella hathewayi.	154046	Sugar ABC transporter substrate-binding protein	DWX41_18380	EMBL-CDS:RGC27235.1	Bacteria	Terrabacteria group	Firmicutes	Clostridia	Eubacteriales	Clostridiaceae	Hungatella	Hungatella hathewayi	None	PF13416	A0A3E2WJN2	1	Lipoprotein
A0A316LQH5	Clostridiales bacterium.	1898207	Sugar ABC transporter substrate-binding protein	DBY45_08645	EMBL-CDS:PWL42400.1	Bacteria	Terrabacteria group	Firmicutes	Clostridia	Eubacteriales	unclassified Eubacteriale	NA	Clostridiales bacterium	None	PF01547	A0A316LQH5	1	Lipoprotein
A0A1C5XC44	uncultured Ruminococcus sp.	165186	Glycerol-3-phosphate transporter periplasmic binding protein	SAMEA3545373_00178	EMBL-CDS:SCI32629.1	Bacteria	Terrabacteria group	Firmicutes	Clostridia	Eubacteriales	Oscillospiraceae	Ruminococcus	uncultured Ruminococcus sp.	None	PF13416	A0A1C5XC44	1	Lipoprotein
A0A1C5RZW9	uncultured Clostridium sp.	59620	Probable ABC transporter-binding protein DR_1438	SAMEA3545255_01127	EMBL-CDS:SCH67137.1	Bacteria	Terrabacteria group	Firmicutes	Clostridia	Eubacteriales	Clostridiaceae	Clostridium	uncultured Clostridium sp.	None	PF01547	A0A1C5RZW9	1	Lipoprotein
A0A0R3K3V4	Caloramator mitchellensis.	908809	Multiple sugar-binding protein	ABG79_00419	GI:949328799_x000D_GI:953316359_x000D_EMBL-CDS:KRQ87618.1_x000D_REFSEQ:WP_057976630.1	Bacteria	Terrabacteria group	Firmicutes	Clostridia	Eubacteriales	Clostridiaceae	Caloramator	Caloramator mitchellensis	None	PF01547	A0A0R3K3V4	1	Lipoprotein
A0A0B3BF09	Thermoanaerobacter sp. YS13.	1511746	ABC transporter substrate-binding protein	THYS13_11910	GI:735664449_x000D_GI:757580800_x000D_EMBL-CDS:KHO63088.1_x000D_REFSEQ:WP_042833573.1	Bacteria	Terrabacteria group	Firmicutes	Clostridia	Thermoanaerobacterales	Thermoanaerobacteraceae	Thermoanaerobacter	Thermoanaerobacter sp. YS13	None	PF01547	A0A0B3BF09	1	Lipoprotein
A0A4R1QU45	Hydrogenispora ethanolica.	1082276	Carbohydrate ABC transporter substrate-binding protein (CUT1 family)	EDC14_104626	EMBL-CDS:TCL57466.1	Bacteria	Terrabacteria group	Firmicutes	Firmicutes sensu stricto	NA	NA	Hydrogenispora	Hydrogenispora ethanolica	None	PF13416	A0A4R1QU45	1	Secreted
A0A7C7DNU2	Firmicutes bacterium.	1879010	Sugar ABC transporter substrate-binding protein	GX506_06350	EMBL-CDS:HHY46906.1	Bacteria	Terrabacteria group	Firmicutes	unclassified Firmicutes s	NA	NA	NA	Firmicutes bacterium	None	PF01547	A0A7C7DNU2	1	Secreted
A0A2G6K6P5	candidate division KSB3 bacterium.	2044937	Sugar ABC transporter substrate-binding protein	CSA56_18490	EMBL-CDS:PIE31356.1	Bacteria	Bacteria incertae sedis	NA	NA	NA	NA	NA	candidate division KSB3 bacterium	None	PF01547	A0A2G6K6P5	1	Secreted
A0A3M1RN46	Nitrospinae bacterium.	2026769	Sugar ABC transporter substrate-binding protein	D6736_01405	EMBL-CDS:RMF93648.1	Bacteria	Nitrospinae/Tectomicrobia	Nitrospinae	unclassified Nitrospinae	NA	NA	NA	Nitrospinae bacterium	None	PF01547	A0A3M1RN46	1	Secreted
A0A8J2YFA1	Agaricicola taiwanensis.	591372	Sugar ABC transporter substrate-binding protein	GCM10007276_18180	EMBL-CDS:GGE41167.1	Bacteria	NA-Bacteria	Proteobacteria	Alphaproteobacteria	Rhodobacterales	Rhodobacteraceae	Agaricicola	Agaricicola taiwanensis	None	PF01547	A0A8J2YFA1	1	Secreted
A0A839UIJ5	Phyllobacterium trifolii.	300193	Multiple sugar transport system substrate-binding protein	FHS21_006068	EMBL-CDS:MBB3149614.1	Bacteria	NA-Bacteria	Proteobacteria	Alphaproteobacteria	Hyphomicrobiales	Phyllobacteriaceae	Phyllobacterium	Phyllobacterium trifolii	None	PF01547	A0A839UIJ5	1	Secreted
A0A7W6WJH2	Roseospira goensis.	391922	Multiple sugar transport system substrate-binding protein	GGD88_000198	EMBL-CDS:MBB4284492.1	Bacteria	NA-Bacteria	Proteobacteria	Alphaproteobacteria	Rhodospirillales	Rhodospirillaceae	Roseospira	Roseospira goensis	None	None	A0A7W6WJH2	1	Secreted
A0A3S3KPL5	Mesorhizobium sp.	1871066	Extracellular solute-binding protein	None	EMBL-CDS:RWH72463.1_x000D_EMBL-CDS:RWL34653.1_x000D_EMBL-CDS:RWL36066.1_x000D_EMBL-CDS:RWL41477.1_x000D_EMBL-CDS:RWL50635.1_x000D_EMBL-CDS:RWL60299.1_x000D_EMBL-CDS:RWL64971.1_x000D_EMBL-CDS:RWL74761.1_x000D_EMBL-CDS:RWL78898.1_x000D_EMBL-CDS:TIP68725.1	Bacteria	NA-Bacteria	Proteobacteria	Alphaproteobacteria	Hyphomicrobiales	Phyllobacteriaceae	Mesorhizobium	Mesorhizobium sp.	None	PF01547	A0A3S3KPL5	1	Secreted
A0A327JXH3	Rhodobium orientis.	34017	Bicyclomycin resistance protein	CH339_01435	EMBL-CDS:RAI30213.1	Bacteria	NA-Bacteria	Proteobacteria	Alphaproteobacteria	Hyphomicrobiales	Rhodobiaceae	Rhodobium	Rhodobium orientis	None	PF13416	A0A327JXH3	1	Secreted
A0A1M3NRF4	Rhizobiales bacterium 65-9.	1895816	ABC transporter substrate-binding protein	BGP06_14565	GI:1113577172_x000D_EMBL-CDS:OJY36883.1	Bacteria	NA-Bacteria	Proteobacteria	Alphaproteobacteria	Hyphomicrobiales	unclassified Hyphomicrobi	NA	Rhizobiales bacterium 65-9	None	PF01547	A0A1M3NRF4	1	Secreted
A0A1G7WAJ8	Roseospirillum parvum.	83401	Multiple sugar transport system substrate-binding protein	SAMN05421742_102131	EMBL-CDS:SDG68982.1	Bacteria	NA-Bacteria	Proteobacteria	Alphaproteobacteria	Rhodospirillales	Rhodospirillaceae	Roseospirillum	Roseospirillum parvum	None	PF01547	A0A1G7WAJ8	1	Secreted
A0A1B2QYA3	Bordetella sp. H567.	1697043	Sugar ABC transporter substrate-binding protein	AKI39_02095	GI:1051519069_x000D_GI:1054870020_x000D_EMBL-CDS:AOB29733.1_x000D_REFSEQ:WP_066631978.1	Bacteria	NA-Bacteria	Proteobacteria	Betaproteobacteria	Burkholderiales	Alcaligenaceae	Bordetella	Bordetella sp. H567	None	PF01547	A0A1B2QYA3	1	Secreted
A0A7V3L077	Deltaproteobacteria bacterium.	2026735	Sugar ABC transporter substrate-binding protein	ENW38_10700	EMBL-CDS:HGB58676.1	Bacteria	NA-Bacteria	Proteobacteria	Deltaproteobacteria	unclassified Deltaproteobacter	NA	NA	Deltaproteobacteria bacterium	None	PF01547	A0A7V3L077	1	Secreted
A0A7V2XZU4	Deltaproteobacteria bacterium.	2026735	Sugar ABC transporter substrate-binding protein	ENS51_05885	EMBL-CDS:HFH03058.1	Bacteria	NA-Bacteria	Proteobacteria	Deltaproteobacteria	unclassified Deltaproteobacter	NA	NA	Deltaproteobacteria bacterium	None	PF01547	A0A7V2XZU4	1	Secreted
A0A7J0BXR9	Desulfovibrio psychrotolerans.	415242	Sugar ABC transporter substrate-binding protein	DSM19430T_31810	EMBL-CDS:GFM38497.1	Bacteria	NA-Bacteria	Proteobacteria	Deltaproteobacteria	Desulfovibrionales	Desulfovibrionaceae	Desulfovibrio	Desulfovibrio psychrotolerans	None	PF01547	A0A7J0BXR9	1	Other
A0A6N6N447	Pseudodesulfovibrio senegalensis.	1721087	Extracellular solute-binding protein	F8A88_10960	EMBL-CDS:KAB1441454.1	Bacteria	NA-Bacteria	Proteobacteria	Deltaproteobacteria	Desulfovibrionales	Desulfovibrionaceae	Pseudodesulfovibrio	Pseudodesulfovibrio senegalensis	None	PF01547	A0A6N6N447	1	Secreted
A0A3A4WWM4	Desulfobacteraceae bacterium.	2049433	Extracellular solute-binding protein	C4530_10955	EMBL-CDS:RJQ58325.1	Bacteria	NA-Bacteria	Proteobacteria	Deltaproteobacteria	Desulfobacterales	Desulfobacteraceae	unclassified Desulfobacteraceae	Desulfobacteraceae bacterium	None	PF13416	A0A3A4WWM4	1	Secreted
A0A842KZI6	Nitrososphaeria archaeon.	2268198	Extracellular solute-binding protein	H5T50_06470	EMBL-CDS:MBC7091536.1	Archaea	TACK group	Thaumarchaeota	Nitrososphaeria	unclassified Nitrososphaeria	NA	NA	Nitrososphaeria archaeon	None	PF13416	A0A842KZI6	1	Other
A0A7C5GZY6	Verrucomicrobia subdivision 3 bacterium.	2052186	Sugar ABC transporter substrate-binding protein	ENL67_08355	EMBL-CDS:HHD24759.1	Bacteria	PVC group	Verrucomicrobia	Verrucomicrobiae	Verrucomicrobiales	Verrucomicrobia subdivisi	unclassified Verrucomicrobia subdivision	Verrucomicrobia subdivision 3 bacterium	None	PF13416	A0A7C5GZY6	1	Other
A0A2V5NSI6	Verrucomicrobia bacterium.	2026799	Sugar ABC transporter substrate-binding protein	DMF00_14545	EMBL-CDS:PYI96783.1	Bacteria	PVC group	Verrucomicrobia	unclassified Verrucomicro	NA	NA	NA	Verrucomicrobia bacterium	None	PF01547	A0A2V5NSI6	1	Other
A0A7V1ZWT3	candidate division Zixibacteria bacterium.	2053527	Extracellular solute-binding protein	ENO22_11130	EMBL-CDS:HEQ99879.1	Bacteria	FCB group	candidate division Zixibacteri	unclassified candidate di	NA	NA	NA	candidate division Zixibacteria bacterium	None	PF01547	A0A7V1ZWT3	1	Lipoprotein
